# Supplementary material for: HIF-1α-mediated feedback prevents TOR signalling from depleting oxygen supply and triggering stress during normal development
Source: Nat Commun. 2025 Dec 21;17:397. doi: 10.1038/s41467-025-67089-6 (PMC12796383; doi:10.1038/s41467-025-67089-6)
Supplement: Supplementary file 4 — Source data [file 41467_2025_67089_MOESM4_ESM.xlsx]

## Sheet: Figure 1c
Figure 1c	Volume
	Dev_Timing	Repeat	Volume (μm^3)
	72 h AEL	1	353000
	72 h AEL	2	432000
	72 h AEL	3	525000
	72 h AEL	4	555000
	72 h AEL	5	671000
	84 h AEL	1	1080000
	84 h AEL	2	1210000
	84 h AEL	3	1480000
	84 h AEL	4	1540000
	84 h AEL	5	1850000
	96 h AEL	1	3010000
	96 h AEL	2	3240000
	96 h AEL	3	3560000
	96 h AEL	4	3610000
	96 h AEL	5	3960000
	96 h AEL	6	4760000
	108 h AEL	1	6160000
	108 h AEL	2	6420000
	108 h AEL	3	6480000
	116 h AEL	1	6710000
	116 h AEL	2	6840000
	108 h AEL	4	6880000
	108 h AEL	5	6890000
	116 h AEL	3	7880000
	116 h AEL	4	9630000
	116 h AEL	5	9820000
	Dev_Timing	Volume_Ratio_Mean	Volume_Ratio_Sd
	72 h AEL	1	0.239177
	84 h AEL	2.82334	0.593025
	96 h AEL	7.27524	1.2173
	108 h AEL	12.9456	0.621229
	116 h AEL	16.1199	2.93076

## Sheet: Figure 1d
Figure 1d	Relative growth rate
	Volume (μm^3)		72 h AEL	84 h AEL	96 h AEL	108 h AEL	116 h AEL
		Sample 1	353000	1080000	3010000	6160000	6710000
		Sample 2	432000	1210000	3240000	6420000	6840000
		Sample 3	525000	1480000	3560000	6480000	7880000
		Sample 4	555000	1540000	3610000	6880000	9630000
		Sample 5	671000	1850000	3960000	6890000	9820000
	Bootstrapping	Dev_Timing	Growth_Rate_Mean	Growth_Rate_Sd
		72 h AEL	0.0884985	0.00211581
		84 h AEL	0.0839865	0.00663833
		96 h AEL	0.0661843	0.00415188
		108 h AEL	0.0367171	0.00365226
		116 h AEL	0.0211906	0.00400613

## Sheet: Figure 1e
Figure 1e	KEGG Pathway
	Term	Count	List.Total	Pop.Hits	Pop.Total	Rich.Factor	Fold.Enrichment	Percentage	PValue	Genes
	Spliceosome	31	487	141	3371	0.219858	1.52185	2.41998	0.015452	FBGN0033160, FBGN0014189, FBGN0261789, FBGN0086895, FBGN0037644, FBGN0033089, FBGN0039566, FBGN0286786, FBGN0002736, FBGN0037382, FBGN0004856, FBGN0000377, FBGN0030631, FBGN0031229, FBGN0261119, FBGN0036104, FBGN0261933, FBGN0000426, FBGN0051184, FBGN0031493, FBGN0262601, FBGN0031492, FBGN0030468, FBGN0033859, FBGN0023167, FBGN0261791, FBGN0261790, FBGN0030365, FBGN0028554, FBGN0033378, FBGN00298…
	Ribosome biogenesis in eukaryotes	47	487	194	3371	0.242268	1.67697	3.66901	0.000256822	FBGN0038597, FBGN0032051, FBGN0016983, FBGN0038473, FBGN0263605, FBGN0032450, FBGN0033661, FBGN0036696, FBGN0286786, FBGN0261286, FBGN0260456, FBGN0026702, FBGN0034915, FBGN0031868, FBGN0027330, FBGN0030177, FBGN0053158, FBGN0036514, FBGN0003062, FBGN0050349, FBGN0039306, FBGN0031764, FBGN0086451, FBGN0036187, FBGN0038146, FBGN0038964, FBGN0036686, FBGN0259937, FBGN0039115, FBGN0020255, FBGN00204…
	Biosynthesis of amino acids	17	487	68	3371	0.25	1.73049	1.32709	0.0289381	FBGN0010100, FBGN0261955, FBGN0039358, FBGN0036663, FBGN0030482, FBGN0039094, FBGN0036030, FBGN0001125, FBGN0029823, FBGN0030478, FBGN0005278, FBGN0270926, FBGN0038957, FBGN0001091, FBGN0027580, FBGN0038922, FBGN0027291
	Nucleotide metabolism	15	487	60	3371	0.25	1.73049	1.17096	0.0421857	FBGN0034299, FBGN0267408, FBGN0024920, FBGN0022338, FBGN0250837, FBGN0266452, FBGN0050104, FBGN0000150, FBGN0283494, FBGN0027493, FBGN0031663, FBGN0038349, FBGN0036337, FBGN0034988, FBGN0011703
	Cysteine and methionine metabolism	10	487	37	3371	0.27027	1.8708	0.78064	0.0746521	FBGN0014455, FBGN0005278, FBGN0262559, FBGN0030482, FBGN0037723, FBGN0262782, FBGN0036272, FBGN0001125, FBGN0039849, FBGN0030558
	RNA degradation	16	487	58	3371	0.275862	1.90951	1.24902	0.0147931	FBGN0260648, FBGN0015245, FBGN0034065, FBGN0039183, FBGN0051184, FBGN0001986, FBGN0001220, FBGN0031868, FBGN0036916, FBGN0031047, FBGN0028397, FBGN0032487, FBGN0039846, FBGN0032346, FBGN0037815, FBGN0030789
	Carbon metabolism	35	487	121	3371	0.289256	2.00222	2.73224	5.17543170870546e-05	FBGN0283658, FBGN0038771, FBGN0002719, FBGN0262559, FBGN0037643, FBGN0010100, FBGN0036030, FBGN0001125, FBGN0023537, FBGN0034390, FBGN0030478, FBGN0038957, FBGN0029155, FBGN0032775, FBGN0014028, FBGN0027291, FBGN0012034, FBGN0261439, FBGN0039112, FBGN0038326, FBGN0261955, FBGN0010352, FBGN0039358, FBGN0036762, FBGN0037873, FBGN0262782, FBGN0027945, FBGN0029969, FBGN0034629, FBGN0029823, FBGN00010…
	Glyoxylate and dicarboxylate metabolism	10	487	33	3371	0.30303	2.09757	0.78064	0.0389631	FBGN0012034, FBGN0029823, FBGN0010100, FBGN0262559, FBGN0261955, FBGN0011770, FBGN0036762, FBGN0262782, FBGN0027945, FBGN0029969
	Pyrimidine metabolism	12	487	38	3371	0.315789	2.18589	0.936768	0.0151472	FBGN0003257, FBGN0250837, FBGN0003189, FBGN0266452, FBGN0050104, FBGN0000150, FBGN0034299, FBGN0024920, FBGN0037513, FBGN0034988, FBGN0011703, FBGN0022338
	beta-Alanine metabolism	8	487	25	3371	0.32	2.21503	0.624512	0.0575032	FBGN0034629, FBGN0012036, FBGN0038326, FBGN0037513, FBGN0032775, FBGN0023537, FBGN0033879, FBGN0034390
	Alanine, aspartate and glutamate metabolism	10	487	29	3371	0.344828	2.38689	0.78064	0.0171226	FBGN0003189, FBGN0030478, FBGN0039349, FBGN0037138, FBGN0001098, FBGN0270926, FBGN0036663, FBGN0027493, FBGN0004901, FBGN0001125
	Homologous recombination	8	487	23	3371	0.347826	2.40764	0.624512	0.0378235	FBGN0010173, FBGN0002906, FBGN0263600, FBGN0027903, FBGN0261530, FBGN0010438, FBGN0283467, FBGN0266666
	Nucleotide excision repair	18	487	51	3371	0.352941	2.44305	1.40515	0.000483091	FBGN0010173, FBGN0033571, FBGN0043002, FBGN0263600, FBGN0027903, FBGN0264326, FBGN0004913, FBGN0283467, FBGN0260985, FBGN0260962, FBGN0005655, FBGN0001179, FBGN0028700, FBGN0026373, FBGN0030871, FBGN0051155, FBGN0035644, FBGN0032244
	2-Oxocarboxylic acid metabolism	8	487	22	3371	0.363636	2.51708	0.624512	0.0299008	FBGN0030478, FBGN0010100, FBGN0261955, FBGN0039358, FBGN0030482, FBGN0038922, FBGN0001125, FBGN0027291
	Citrate cycle (TCA cycle)	16	487	43	3371	0.372093	2.57562	1.24902	0.000598863	FBGN0283658, FBGN0261439, FBGN0039112, FBGN0262559, FBGN0037643, FBGN0010100, FBGN0261955, FBGN0010352, FBGN0039358, FBGN0036762, FBGN0037873, FBGN0262782, FBGN0027580, FBGN0038922, FBGN0014028, FBGN0027291
	Nucleocytoplasmic transport	38	487	99	3371	0.383838	2.65692	2.96643	7.61837264656853e-09	FBGN0039125, FBGN0039301, FBGN0039004, FBGN0014189, FBGN0033264, FBGN0010660, FBGN0034310, FBGN0039302, FBGN0002736, FBGN0038274, FBGN0037382, FBGN0039120, FBGN0027537, FBGN0003346, FBGN0034939, FBGN0033247, FBGN0034118, FBGN0087013, FBGN0038722, FBGN0262647, FBGN0037894, FBGN0061200, FBGN0020255, FBGN0020497, FBGN0022213, FBGN0031052, FBGN0287720, FBGN0264922, FBGN0027868, FBGN0033737, FBGN00262…
	Oxidative phosphorylation	57	487	146	3371	0.390411	2.70241	4.44965	2.09137638991376e-13	FBGN0025839, FBGN0035046, FBGN0085468, FBGN0016120, FBGN0015031, FBGN0028342, FBGN0250814, FBGN0035600, FBGN0030718, FBGN0014028, FBGN0034877, FBGN0019957, FBGN0261439, FBGN0017566, FBGN0019624, FBGN0021906, FBGN0034245, FBGN0037873, FBGN0040529, FBGN0047038, FBGN0032222, FBGN0034645, FBGN0010217, FBGN0010612, FBGN0016119, FBGN0011227, FBGN0037001, FBGN0040773, FBGN0011211, FBGN0031066, FBGN00310…
	Valine, leucine and isoleucine degradation	13	487	33	3371	0.393939	2.72684	1.01483	0.00138967	FBGN0012036, FBGN0038326, FBGN0035298, FBGN0043456, FBGN0036762, FBGN0030482, FBGN0034390, FBGN0029969, FBGN0023537, FBGN0030612, FBGN0037709, FBGN0035911, FBGN0033879
	RNA polymerase	12	487	30	3371	0.4	2.76879	0.936768	0.00202957	FBGN0038057, FBGN0030687, FBGN0003278, FBGN0033571, FBGN0038601, FBGN0026373, FBGN0004463, FBGN0086447, FBGN0051155, FBGN0019938, FBGN0042092, FBGN0031657
	Propanoate metabolism	12	487	27	3371	0.444444	3.07643	0.936768	0.000729208	FBGN0034629, FBGN0030612, FBGN0012034, FBGN0037709, FBGN0037643, FBGN0038326, FBGN0036762, FBGN0033246, FBGN0032775, FBGN0023537, FBGN0033879, FBGN0034390
	Base excision repair	15	487	30	3371	0.5	3.46099	1.17096	2.20126134060299e-05	FBGN0043002, FBGN0263600, FBGN0027903, FBGN0264326, FBGN0025832, FBGN0004913, FBGN0004406, FBGN0283467, FBGN0260985, FBGN0005655, FBGN0028700, FBGN0030871, FBGN0004584, FBGN0035644, FBGN0032244
	Mismatch repair	13	487	19	3371	0.684211	4.73609	1.01483	1.36312988183521e-06	FBGN0010173, FBGN0036486, FBGN0263600, FBGN0027903, FBGN0004913, FBGN0283467, FBGN0260985, FBGN0005655, FBGN0028700, FBGN0030871, FBGN0032244, FBGN0010438, FBGN0015546
	DNA replication	26	487	34	3371	0.764706	5.29327	2.02966	7.98742724528243e-15	FBGN0017577, FBGN0043002, FBGN0263600, FBGN0284442, FBGN0025832, FBGN0004913, FBGN0025815, FBGN0028700, FBGN0030871, FBGN0035644, FBGN0010173, FBGN0027903, FBGN0264326, FBGN0031252, FBGN0283467, FBGN0260985, FBGN0020633, FBGN0005655, FBGN0005696, FBGN0015929, FBGN0032244, FBGN0030507, FBGN0011762, FBGN0259113, FBGN0010438, FBGN0259676

## Sheet: Supplementary Figure 1b
Supplementary Figure 1b	OXPHOS genes
	Mean_Counts	Gene_Symbol	FBgn	80 h AEL	88 h AEL	96 h AEL	104 h AEL	112 h AEL	116 h AEL	118 h AEL	Maximum_Counts
		Cyt-c-p	FBgn0284248	5289.25	3385.29	2524.61	2048.83	1275.52	1705.44	1825.87	5289.25
		ND-B17	FBgn0001989	1101.66	1161.38	950.713	956.146	979.927	885.85	814.465	1161.38
		Vha55	FBgn0005671	4713.26	5853.99	5556.34	4392.18	5226.2	5918.03	4417.48	5918.03
		ATPsynbeta	FBgn0010217	38356.9	34828.5	30288.7	27405	24179	27723.3	24968.4	38356.9
		ATPsynG	FBgn0010612	3755.77	3526.39	2958.24	2704.02	2426.05	2562.75	2223.93	3755.77
		blw	FBgn0011211	45502.2	46172.5	36096.5	30955.9	25566.5	28923.2	26287.1	46172.5
		ox	FBgn0011227	584.588	437.945	349.014	284.578	270.183	297.333	236.233	584.588
		ND-ACP	FBgn0011361	2765.96	2316.93	1887.55	1703.29	1565.99	1490.68	1506.92	2765.96
		ND-SGDH	FBgn0011455	1655.72	1666.74	1380.64	1223.67	1278.73	1171.24	1165.65	1666.74
		mt:ATPase6	FBgn0013672	10625.3	8663.84	5674.93	5349.24	3988.21	3314.61	5562.59	10625.3
		mt:CoI	FBgn0013674	121893	77001.4	66062.4	60602.5	62243.8	64643	54025.2	121893
		mt:CoII	FBgn0013675	23395.1	15132.1	12980.2	11916.1	11469.8	11726	10708.5	23395.1
		mt:CoIII	FBgn0013676	46346.5	29995.5	25307.1	23715.6	22812.8	24486.6	24223.5	46346.5
		mt:Cyt-b	FBgn0013678	18427.8	10424.7	9029.06	9163.02	9632.84	9869.03	10342.8	18427.8
		mt:ND1	FBgn0013679	7502.31	5814.35	4040.22	4036.69	3025.75	2492.13	3825.68	7502.31
		mt:ND2	FBgn0013680	1242.8	1150.77	790.653	729.53	708.582	814.514	724.837	1242.8
		mt:ND3	FBgn0013681	376.218	295.991	201.79	164.302	183.062	179.107	146.066	376.218
		mt:ND4L	FBgn0013683	126.38	114.427	89.6029	44.9416	96.0883	98.8517	78.6348	126.38
		mt:ND5	FBgn0013684	7772.53	6309.97	4393.75	4157.36	3943.38	3889.68	3984.75	7772.53
		mt:ND6	FBgn0013685	134.285	141.594	100.299	85.961	75.4727	78.6927	110.497	141.594
		SdhB	FBgn0014028	2588.41	2488.36	2096.15	1858.51	1769.37	1680.96	1531.81	2588.41
		sun	FBgn0014391	1647.55	1462.03	1181.77	993.094	938.193	993.687	1025.72	1647.55
		cype	FBgn0015031	1556.02	1610.07	1193	1118.44	965.731	1056.63	974.328	1610.07
		Vha26	FBgn0283535	6025.47	6490.33	5956.32	4825.54	5401.18	5470.9	4176.76	6490.33
		ATPsynCF6	FBgn0016119	2956.49	2478.86	2067.23	1922.29	1572.01	1741.46	1816.63	2956.49
		ATPsynD	FBgn0016120	5693.79	5607.96	4459.06	4001.33	3187.07	3502.69	3700.09	5693.79
		Nurf-38	FBgn0016687	7245.82	6567.25	6105.85	5983.54	5627.94	6162.35	6160.01	7245.82
		ATPsynO	FBgn0016691	4180.03	4153.98	3259.25	2968.83	2563.45	2799.91	2450.56	4180.03
		ND-75	FBgn0017566	5307.02	5385.78	4349.05	3829.87	3565.95	3873.28	3510.06	5385.78
		ND-23	FBgn0017567	1356.71	1144.9	959.518	894.908	804.621	951.127	896.09	1356.71
		COX5A	FBgn0019624	3866.18	3609.15	2788.4	2476.44	2015.57	2251.31	2162.44	3866.18
		ATPsynB	FBgn0019644	5319.27	5061.76	4223.96	3887.9	3458.61	3692.85	3416.98	5319.27
		ND-42	FBgn0019957	3034.37	2914.65	2422.45	2255.83	2172.09	2214.31	2173.26	3034.37
		ATPsyngamma	FBgn0020235	8850.31	8771.58	7029.71	6418.15	5405.36	6093.3	5686.32	8850.31
		RFeSP	FBgn0021906	2989.57	2606.57	1918.54	1627.7	1554.67	1598.72	1508.43	2989.57
		ND-PDSW	FBgn0021967	1577.48	1399.14	1197.75	1189	1190.15	1150.02	1054.78	1577.48
		Vha36-1	FBgn0022097	1268.76	1455.01	1328.87	1231.71	1206.48	1295.01	1132.94	1455.01
		ND-B14.5A	FBgn0025839	612.715	467.778	400.907	422.57	332.236	324.674	346.996	612.715
		Vha13	FBgn0283536	1518.37	1874.4	1640.94	1177.92	1508.76	1681.67	1196.28	1874.4
		VhaSFD	FBgn0027779	1986.52	2197.07	2083.03	1853.39	1880.8	2198.48	1833.12	2198.48
		NP15.6	FBgn0027785	1345.68	1164.18	1047.75	1052.28	915.413	988.799	979.838	1345.68
		ATPsyndelta	FBgn0028342	3997.01	3530.42	3010.74	2680.39	2252.33	2531.63	2581.66	3997.01
		VhaPPA1-1	FBgn0028662	1446.84	1789.11	1642.11	1284.45	1537.79	1588.73	1192.22	1789.11
		VhaM9.7-b	FBgn0028663	774.506	808.802	745.273	697.318	735.933	853.98	727.782	853.98
		VhaM9.7-c	FBgn0028664	246.195	194.738	199.621	186.921	239.06	284.512	270.06	284.512
		VhaAC39-1	FBgn0285910	1704.31	2142.29	1981.37	1634.57	1791.1	1870.92	1463.84	2142.29
		Vha100-2	FBgn0028670	1903.32	3094.39	2703.42	2233.58	3526.66	3014.66	2274.04	3526.66
		Vha100-1	FBgn0028671	2256.39	2279.89	2205.59	2266.67	2105.5	2216.8	2188.03	2279.89
		ND-B16.6	FBgn0029868	1806.79	1711.38	1488.52	1498.65	1510.86	1481.8	1500.45	1806.79
		ND-ASHI	FBgn0029888	967.165	927.129	741.477	626.041	576.504	603.56	556.436	967.165
		ND-MNLL	FBgn0029971	765.805	725.197	548.577	446.105	516.048	449.588	413.572	765.805
		ND-B18	FBgn0030605	763.879	686.657	594.878	574.05	568.43	542.467	617.902	763.879
		Cox17	FBgn0030610	361.334	249.509	222.651	229.497	201.863	168.002	197.17	361.334
		ND-20	FBgn0030718	2651.17	2565.11	2248.14	2051.9	2175.9	1925.72	1858.53	2651.17
		UQCR-14	FBgn0030733	1800.08	1545.7	1278.44	1125.75	1034.1	978.097	959.398	1800.08
		ND-24	FBgn0030853	1537.89	1361.98	1180.48	1111.2	1064.54	960.701	899.409	1537.89
		ND-18	FBgn0031021	1030.79	1018.38	904.64	851.706	748.842	815.982	777.946	1030.79
		COX6B	FBgn0031066	4898.02	4701.61	4071.85	3675.99	3040.02	3483.14	3627.56	4898.02
		ND-15	FBgn0031228	1473.62	1248.87	1123.61	1101.24	982.817	1002.63	966.013	1473.62
		ND-B17.2	FBgn0031436	1033.07	1081.32	907.782	892.833	798.119	859.817	823.483	1081.32
		ND-B14.5B	FBgn0031505	988.177	874.455	691.584	607.655	590.805	567.38	528.404	988.177
		ND-13A	FBgn0031684	613.341	524.269	446.015	441.824	382.496	435.171	426.811	613.341
		ND-51	FBgn0031771	3511.53	3283.48	2790.56	2633.5	2500.63	2735.01	2682.35	3511.53
		COX5B	FBgn0031830	2410.99	2005.54	1597.39	1389.16	1216.01	1331.22	1274.07	2410.99
		Cox10	FBgn0032222	1294.09	1127.55	957.14	873.076	807.501	760.136	771.92	1294.09
		ND-B22	FBgn0032511	1138.55	1123.01	926.527	867.522	823.173	930.345	836.504	1138.55
		COX4	FBgn0032833	4226.98	4043.16	3152.99	2766.37	2445.74	2726.23	2577.98	4226.98
		ND-B14	FBgn0033570	685.137	565.671	503.262	520.758	440.093	521.272	521.891	685.137
		ND-B15	FBgn0033961	583.787	511.287	424.067	379.109	363.135	401.648	377.772	583.787
		UQCR-6.4	FBgn0034245	556.599	450.704	313.774	287.075	276.806	284.174	264.082	556.599
		ND-B14.7	FBgn0034576	1377.4	1261.93	1061.41	987.368	938.188	935.734	919.347	1377.4
		ND-B12	FBgn0034645	950.916	859.187	762.184	689.34	565.878	630.985	625.555	950.916
		levy	FBgn0034877	3035.91	2752.54	2364.63	2288.4	1978.47	2231.63	2247.15	3035.91
		CG3803	FBgn0034938	679.301	635.228	585.474	516.99	462.215	446.445	429.993	679.301
		ATPsynF	FBgn0035032	3493.42	3559.29	2797.31	2622.73	2203.32	2647.22	2525.01	3559.29
		ND-19	FBgn0035046	686.754	653.037	498.43	438.718	427.686	445.577	386.707	686.754
		Cyt-c1	FBgn0035600	3876.05	3392.55	2373.53	2048.17	1668.21	2116.77	1941.51	3876.05
		UQCR-Q	FBgn0036728	1573.43	1430.38	1056.92	971.744	816.908	839.11	797.52	1573.43
		ND-39	FBgn0037001	3130.75	3138.82	2505.02	2322.53	2250.28	2434.05	2242.47	3138.82
		SdhC	FBgn0037873	1525.53	1411.04	1210.52	1104.96	997.843	1029.8	1009.09	1525.53
		ATPsynE	FBgn0038224	3387.52	3037.59	2522.18	2369.15	2000.94	2247.33	2240.19	3387.52
		SdhD	FBgn0039112	1159	1129.37	983.066	915.957	868.269	881.131	800.315	1159
		ATPsynC	FBgn0039830	39628.8	39068.7	31054.9	27266.9	24628.2	27301	25228.6	39628.8
		ND-49	FBgn0039909	4769.87	4338.72	4063.78	3848.6	3426.27	3846.39	3861.32	4769.87
		COX7A	FBgn0040529	3520.05	3237.62	2732.22	2657.06	2271.35	2497.71	2481.71	3520.05
		COX7C	FBgn0040773	2250.8	1796.81	1570.53	1494.94	1202.73	1336.29	1255.22	2250.8
		ND-13B	FBgn0047038	946.368	810.426	689.83	647.851	563.171	582.796	554.421	946.368
		ATPsynepsilonL	FBgn0051477	64.4707	74.3126	78.9965	76.6653	35.3812	67.994	58.378	78.9965
		CG31648	FBgn0051648	238.684	161.312	165.883	173.89	129.646	150.1	149.064	238.684
		ND-MLRQ	FBgn0052230	1844.41	1498.81	1291.56	1220.11	1024.28	1311.4	1205.02	1844.41
		ND-AGGG	FBgn0058002	1818.26	1564.83	1529.19	1568.64	1361.55	1516.03	1570.5	1818.26
		ND-MWFE	FBgn0085468	720.465	660.562	565.122	511.34	504.206	499.573	443.388	720.465
		CG40472	FBgn0085736	107.617	72.3662	78.4284	71.1083	42.3599	46.7211	40.9648	107.617
		UQCR-C2	FBgn0250814	4738.42	4480.94	3381.29	2981.89	2245.93	2881.68	2683.17	4738.42
		UQCR-11	FBgn0260008	1703.08	1310.56	1215.76	1255.77	1077.84	1191.79	1187.99	1703.08
		SdhA	FBgn0261439	6633.47	5978.85	5454.38	5129.26	5253.53	5058.01	4878.21	6633.47
		Vha14-1	FBgn0262512	837.752	927.499	833.96	831.164	769.044	817.021	774.629	927.499
		VhaAC45	FBgn0262515	2883.96	3764.27	3394.85	2951.22	3105.68	2985.04	2554.25	3764.27
		Vha16-1	FBgn0262736	21520.5	23413.9	22840	20396.4	21521.6	22643.8	19943.9	23413.9
		mt:ND4	FBgn0262952	8207.1	5575.33	4202.97	4183.98	4090.63	4409.43	4116.12	8207.1
		Vha68-2	FBgn0263598	5549.9	7129.4	6886.7	5851.11	7075.41	6828.67	5189.34	7129.4
		COX8	FBgn0263911	1484.29	1189.5	1016.65	945.163	676.239	762.824	774.554	1484.29
		Vha68-1	FBgn0265262	231.699	84.3683	63.8577	62.0688	46.8838	53.8359	55.611	231.699
		ND-30	FBgn0266582	1756.07	1685.98	1439.06	1369.37	1227.74	1323.91	1198.64	1756.07
		Vha44	FBgn0287825	2309.02	2583.68	2469.78	1932.42	2251.99	2413.2	1815.47	2583.68

## Sheet: Supplementary Figure 1c
Supplementary Figure 1c	TCA cycle genes
	Mean_Counts	Gene_Symbol	FBgn	80 h AEL	88 h AEL	96 h AEL	104 h AEL	112 h AEL	116 h AEL	118 h AEL	Maximum_Counts
		Idh	FBgn0001248	9494.16	10552.2	12326.3	13313.6	13860.5	16249.5	16849.9	16849.9
		Pepck1	FBgn0003067	1079.36	2793.39	4676.69	4633.44	3272.54	955.297	1320.16	4676.69
		Scsalpha1	FBgn0004888	5405.3	5063.42	4393.2	4234.59	3858.65	4232.48	4233.93	5405.3
		mAcon1	FBgn0010100	17011.1	15706.9	13117	11558.9	10206.3	11934.1	10709.6	17011.1
		Ogdh	FBgn0010352	5833.47	5965.3	5022.73	4383.57	4202.13	4744.16	4320.3	5965.3
		SdhB	FBgn0014028	2588.41	2488.36	2096.15	1858.51	1769.37	1680.96	1531.81	2588.41
		ATPCL	FBgn0020236	9958.43	8328.79	7285.45	6773.7	5853.89	7971.47	6705.97	9958.43
		Irp-1B	FBgn0024957	2420.69	2665.61	2640.13	2693.49	2715.73	3424.39	3559.98	3559.98
		Irp-1A	FBgn0024958	2328.4	2399.14	2189.29	2016.02	2176.75	2314.21	2125.41	2399.14
		Idh3a	FBgn0027291	7051.53	6679.33	5686.57	4855.08	5050.52	4994.4	4307.59	7051.53
		PCB	FBgn0027580	8194.44	6415.67	4703.63	3713.82	2731.07	1893.84	1678.16	8194.44
		Pdha	FBgn0028325	4008.12	3258.85	2653.32	2397.11	2110.31	2655.64	2431.61	4008.12
		Fum1	FBgn0286222	5020.89	4889.72	4361.18	4359.29	4666.3	4733.09	5209.58	5209.58
		ScsbetaG	FBgn0029118	2445.63	2136.88	2166.8	2188.71	2009.35	2178.93	2126.58	2445.63
		muc	FBgn0283658	3504.93	2822.88	2300.04	1944.03	1702.41	2116.63	1850.73	3504.93
		Pepck2	FBgn0034356	126.158	220.317	291.034	332.344	312.315	96.6449	130.504	332.344
		CG7430	FBgn0036762	6688.57	6357.23	5783.93	5373.46	5005.89	5446.71	5086.06	6688.57
		ScsbetaA	FBgn0037643	4896.41	4657.13	4323.01	4012.99	3835.66	4024.98	3611.46	4896.41
		SdhC	FBgn0037873	1525.53	1411.04	1210.52	1104.96	997.843	1029.8	1009.09	1525.53
		CG5214	FBgn0037891	4560.99	4668.87	3977.38	3576.86	3272.49	3895.1	3529.47	4668.87
		Idh3b	FBgn0038922	2751.69	2349.17	1943.69	1754.89	1644.64	1897.41	1699.31	2751.69
		SdhD	FBgn0039112	1159	1129.37	983.066	915.957	868.269	881.131	800.315	1159
		CG5028	FBgn0039358	3184.45	2905.88	2465.76	2332.11	2490.29	2410.2	2175.77	3184.45
		Pdhb	FBgn0039635	3592.63	3231.81	2608.91	2380.81	2121.14	2581.74	2534.8	3592.63
		CG32026	FBgn0052026	70.1148	178.396	140.109	101.746	179.429	164.078	109.63	179.429
		SdhA	FBgn0261439	6633.47	5978.85	5454.38	5129.26	5253.53	5058.01	4878.21	6633.47
		kdn	FBgn0261955	8319.34	6834.88	4836.03	3572.67	3328.96	4486.31	3680.05	8319.34
		Mdh2	FBgn0262559	5339.92	4816.05	3411.45	2880.27	2548.65	2618.2	2432.71	5339.92
		Mdh1	FBgn0262782	3326.34	2871.09	2478.18	2505.59	2143.02	2098.99	1932.93	3326.34

## Sheet: Supplementary Figure 1d
Supplementary Figure 1d	Glycolysis genes
	Mean_Counts	Gene_Symbol	FBgn	80 h AEL	88 h AEL	96 h AEL	104 h AEL	112 h AEL	116 h AEL	118 h AEL	Maximum_Counts
		Ald1	FBgn0000064	9563.4	7015.31	7326.1	9073.22	10793.8	8151.51	8826.57	10793.8
		Eno	FBgn0000579	11552.1	11482.6	11319.5	11752.5	12002.8	10972.7	11359.7	12002.8
		Gapdh1	FBgn0001091	8452.51	7900.65	7756.62	7767.23	6095.45	5262.94	5120.66	8452.51
		Gapdh2	FBgn0001092	9999.45	11855.9	14183.4	15913.2	16284.7	13376.6	13622.5	16284.7
		Hex-A	FBgn0001186	3485.03	3686.59	3047.73	2921.54	2808.71	2833.82	3420.09	3686.59
		Pfk	FBgn0003071	1974.05	2276.49	3224.38	4418.2	5116.56	3847.56	4171.34	5116.56
		Pgi	FBgn0003074	2896.64	2967.28	3320.75	3697.47	4291.4	2869.9	2831.01	4291.4
		Pglym78	FBgn0014869	1107.83	1203.2	1283.77	1474.16	1634.26	1266.38	1199.3	1634.26
		CG6650	FBgn0036402	1879.73	2137.88	2259.29	2455.01	2386.56	2237.25	2685.5	2685.5
		Tpi	FBgn0086355	1967.92	2389.82	2983.79	3806.03	4237.55	3580.52	4120.97	4237.55
		Pgk	FBgn0250906	3472.3	4195.15	4795.45	5426.66	6598.61	5061.33	5248.11	6598.61
		PyK	FBgn0267385	9100.41	9169.05	8904.61	9012.53	8865.33	7310.84	7154.45	9169.05
		Glut1	FBgn0264574	176.09	238.674	393.519	598.213	798.649	1910.2	2415.43	2415.43

## Sheet: Supplementary Figure 2c’’
Supplementary Figure 2c’’	Histogram: fluorescence ratio (R/G) of individual nuclei
	Age	Repeat	Region	Nucleus	Red_Fluorescence (R)	Green_Fluorescence(G)	Fluorescence_Ratio (R/G)
	104 h AEL	1	head	0027-0017	6.3	4.1	1.53659
	104 h AEL	1	head	0061-0043	6	4	1.5
	104 h AEL	1	head	0085-0057	5	4	1.25
	104 h AEL	1	head	0089-0058	6	4	1.5
	104 h AEL	1	head	0136-0079	5	7	0.714286
	104 h AEL	1	head	0165-0096	6.667	4.667	1.42854
	104 h AEL	1	head	0262-0147	7	8	0.875
	104 h AEL	1	head	0294-0163	7	8	0.875
	104 h AEL	1	head	0313-0179	4	5	0.8
	104 h AEL	1	head	0324-0190	5.667	4.333	1.30787
	104 h AEL	1	head	0336-0199	5	5	1
	104 h AEL	1	head	0371-0226	6.692	4.154	1.61098
	104 h AEL	1	head	0385-0233	5	5	1
	104 h AEL	1	head	0440-0263	5	4	1.25
	104 h AEL	1	head	0462-0271	10	5	2
	104 h AEL	1	head	0463-0273	5.667	6.333	0.894837
	104 h AEL	1	head	0473-0277	7	4	1.75
	104 h AEL	1	head	0496-0291	6.25	5.5	1.13636
	104 h AEL	1	head	0512-0300	5	5	1
	104 h AEL	1	head	0584-0346	7	8	0.875
	104 h AEL	1	head	0626-0380	6.556	4.037	1.62398
	104 h AEL	1	head	0702-0417	7	4	1.75
	104 h AEL	1	head	0712-0426	9.538	8.077	1.18088
	104 h AEL	1	head	0718-0429	9	7	1.28571
	104 h AEL	1	head	0735-0445	7.234	4.255	1.70012
	104 h AEL	1	head	0768-0468	7.769	4.385	1.77172
	104 h AEL	1	head	0807-0490	7	6	1.16667
	104 h AEL	1	head	0821-0498	7	6	1.16667
	104 h AEL	1	head	0855-0526	6	4	1.5
	104 h AEL	1	head	0857-0527	9	7	1.28571
	104 h AEL	1	head	0859-0529	5.333	5.167	1.03213
	104 h AEL	1	head	0883-0543	7	8	0.875
	104 h AEL	1	head	0902-0559	21.87	21.217	1.03078
	104 h AEL	1	head	0930-0579	14.457	11.783	1.22694
	104 h AEL	1	head	0948-0584	7	4	1.75
	104 h AEL	1	head	0949-0588	10.091	9.818	1.02781
	104 h AEL	1	head	0953-0590	5.667	4	1.41675
	104 h AEL	1	head	0966-0596	7	4	1.75
	104 h AEL	1	head	0978-0606	15.6	13.08	1.19266
	104 h AEL	1	head	0983-0612	6.917	5.417	1.27691
	104 h AEL	1	head	0990-0617	7	5	1.4
	104 h AEL	1	head	0993-0622	11.324	10.853	1.0434
	104 h AEL	1	head	1027-0640	6	4	1.5
	104 h AEL	1	head	1030-0641	7	6	1.16667
	104 h AEL	2	tail	0014-0005	7	8	0.875
	104 h AEL	2	tail	0015-0005	5	4	1.25
	104 h AEL	2	tail	0025-0009	11.348	12.696	0.893825
	104 h AEL	2	tail	0027-0008	7	8	0.875
	104 h AEL	2	tail	0039-0011	7	8	0.875
	104 h AEL	2	tail	0042-0015	6	4	1.5
	104 h AEL	2	tail	0048-0018	7	4	1.75
	104 h AEL	2	tail	0050-0020	6.333	4	1.58325
	104 h AEL	2	tail	0052-0021	7	8.118	0.862281
	104 h AEL	2	tail	0061-0023	52.353	37.471	1.39716
	104 h AEL	2	tail	0064-0023	7	8	0.875
	104 h AEL	2	tail	0072-0030	7	5.818	1.20316
	104 h AEL	2	tail	0084-0041	14	15	0.933333
	104 h AEL	2	tail	0087-0040	7	8	0.875
	104 h AEL	2	tail	0093-0044	9	12.5	0.72
	104 h AEL	2	tail	0099-0049	7	8	0.875
	104 h AEL	2	tail	0105-0053	11	8	1.375
	104 h AEL	2	tail	0109-0056	7	8	0.875
	104 h AEL	2	tail	0111-0060	18.78	16.756	1.12079
	104 h AEL	2	tail	0122-0061	7	8	0.875
	104 h AEL	2	tail	0126-0063	7	8	0.875
	104 h AEL	2	tail	0128-0066	10.1	7.2	1.40278
	104 h AEL	2	tail	0137-0072	9	4	2.25
	104 h AEL	2	tail	0140-0075	84.778	61.444	1.37976
	104 h AEL	2	tail	0143-0083	98.133	73.2	1.34061
	104 h AEL	2	tail	0144-0079	7	8	0.875
	104 h AEL	2	tail	0150-0080	7	8	0.875
	104 h AEL	2	tail	0156-0087	12.615	7.385	1.70819
	104 h AEL	2	tail	0158-0089	7	8	0.875
	104 h AEL	2	tail	0160-0090	9	8	1.125
	104 h AEL	2	tail	0161-0091	7.571	4.071	1.85974
	104 h AEL	2	tail	0166-0091	5.667	5.333	1.06263
	104 h AEL	2	tail	0172-0095	7	4	1.75
	104 h AEL	2	tail	0181-0099	9.857	10.571	0.932457
	104 h AEL	2	tail	0186-0103	9	12.5	0.72
	104 h AEL	2	tail	0192-0108	48.652	45.348	1.07286
	104 h AEL	2	tail	0195-0109	5	4	1.25
	104 h AEL	2	tail	0198-0112	7	4.8	1.45833
	104 h AEL	2	tail	0200-0114	8.75	8.792	0.995223
	104 h AEL	2	tail	0208-0118	69.227	53.864	1.28522
	104 h AEL	2	tail	0216-0125	7.909	5.5	1.438
	104 h AEL	2	tail	0220-0125	6	4	1.5
	104 h AEL	2	tail	0223-0128	21.2	11.533	1.8382
	104 h AEL	2	tail	0248-0140	7	8	0.875
	104 h AEL	2	tail	0250-0142	7	4	1.75
	104 h AEL	2	tail	0254-0142	9	4	2.25
	104 h AEL	2	tail	0255-0144	5.667	5.333	1.06263
	104 h AEL	2	tail	0261-0149	6.111	4.444	1.37511
	104 h AEL	2	tail	0278-0156	11	17	0.647059
	104 h AEL	2	tail	0296-0168	5	4	1.25
	104 h AEL	2	tail	0299-0168	5	4	1.25
	104 h AEL	2	tail	0304-0174	12.731	12.846	0.991048
	104 h AEL	2	tail	0306-0173	5.4	4.8	1.125
	104 h AEL	2	tail	0308-0175	7.789	5.053	1.54146
	104 h AEL	2	tail	0310-0175	7	7.25	0.965517
	104 h AEL	2	tail	0311-0176	5	8	0.625
	104 h AEL	2	tail	0319-0179	7	8	0.875
	104 h AEL	2	tail	0320-0182	8.188	4.5	1.81956
	104 h AEL	2	tail	0326-0184	7	8	0.875
	104 h AEL	2	tail	0339-0193	17.478	17.913	0.975716
	104 h AEL	2	tail	0348-0196	7	8	0.875
	104 h AEL	2	tail	0351-0199	9	8	1.125
	104 h AEL	2	tail	0355-0203	35.476	31.476	1.12708
	104 h AEL	2	tail	0357-0204	7.923	4.923	1.60938
	104 h AEL	2	tail	0359-0203	8.6	9.8	0.877551
	104 h AEL	2	tail	0361-0205	8	6	1.33333
	104 h AEL	2	tail	0368-0208	7.8	6.4	1.21875
	104 h AEL	2	tail	0373-0211	11.61	9.78	1.18712
	104 h AEL	2	tail	0376-0213	17.889	18.389	0.97281
	104 h AEL	2	tail	0382-0220	19.933	18.1	1.10127
	104 h AEL	2	tail	0384-0218	9.667	8	1.20837
	104 h AEL	2	tail	0395-0225	7	5.333	1.31258
	104 h AEL	2	tail	0396-0227	28.429	25.679	1.10709
	104 h AEL	2	tail	0404-0234	8.444	6.222	1.35712
	104 h AEL	2	tail	0410-0238	31.909	27.473	1.16147
	104 h AEL	2	tail	0412-0236	11.9	9.8	1.21429
	104 h AEL	2	tail	0415-0238	7.429	4.571	1.62525
	104 h AEL	2	tail	0423-0243	7.783	6.261	1.24309
	104 h AEL	2	tail	0430-0243	9	9.5	0.947368
	104 h AEL	2	tail	0448-0253	11.9	10.7	1.11215
	104 h AEL	2	tail	0459-0258	7.667	4	1.91675
	104 h AEL	2	tail	0467-0265	7.286	4	1.8215
	104 h AEL	2	tail	0474-0272	8.75	5.6	1.5625
	104 h AEL	2	tail	0478-0272	182.875	138.625	1.31921
	104 h AEL	2	tail	0480-0271	11	8	1.375
	104 h AEL	2	tail	0481-0272	7	12.5	0.56
	104 h AEL	2	tail	0484-0275	7.923	7.462	1.06178
	104 h AEL	2	tail	0485-0275	8	4	2
	104 h AEL	2	tail	0488-0276	7.727	4.455	1.73446
	104 h AEL	2	tail	0492-0280	9.333	6.667	1.39988
	104 h AEL	2	tail	0494-0279	11	8	1.375
	104 h AEL	2	tail	0503-0283	9	4	2.25
	104 h AEL	2	tail	0508-0286	9.6	7.5	1.28
	104 h AEL	2	tail	0509-0288	7.871	4.129	1.90627
	104 h AEL	2	tail	0521-0295	7.941	7.059	1.12495
	104 h AEL	2	tail	0522-0296	7.556	6.333	1.19312
	104 h AEL	2	tail	0529-0300	7.8	4.867	1.60263
	104 h AEL	2	tail	0530-0300	9.375	8.125	1.15385
	104 h AEL	2	tail	0534-0303	11.923	12.846	0.928149
	104 h AEL	2	tail	0535-0303	9	8	1.125
	104 h AEL	2	tail	0537-0305	8.545	6.955	1.22861
	104 h AEL	2	tail	0538-0304	7	8	0.875
	104 h AEL	2	tail	0540-0308	24.538	22.692	1.08135
	104 h AEL	2	tail	0545-0309	7	4	1.75
	104 h AEL	2	tail	0554-0320	6.837	4.122	1.65866
	104 h AEL	2	tail	0560-0323	12.789	12.5	1.02312
	104 h AEL	2	tail	0561-0321	5	8	0.625
	104 h AEL	2	tail	0572-0331	6.273	5.091	1.23217
	104 h AEL	2	tail	0573-0329	14	8	1.75
	104 h AEL	2	tail	0574-0334	8.35	6.8	1.22794
	104 h AEL	2	tail	0578-0333	8.333	5.333	1.56254
	104 h AEL	2	tail	0588-0338	8	8	1
	104 h AEL	2	tail	0591-0343	6.625	5	1.325
	104 h AEL	2	tail	0592-0342	23.125	18.344	1.26063
	104 h AEL	2	tail	0594-0340	7	17	0.411765
	104 h AEL	2	tail	0598-0343	7	8	0.875
	104 h AEL	2	tail	0599-0343	14.5	12.5	1.16
	104 h AEL	2	tail	0600-0349	73.043	50.681	1.44123
	104 h AEL	2	tail	0604-0351	8.283	6.817	1.21505
	104 h AEL	2	tail	0605-0348	16.444	13	1.26492
	104 h AEL	2	tail	0616-0351	7	8	0.875
	104 h AEL	2	tail	0625-0359	7	4	1.75
	104 h AEL	2	tail	0630-0360	7	8	0.875
	104 h AEL	2	tail	0633-0365	41.097	30.161	1.36259
	104 h AEL	2	tail	0642-0368	29.5	25	1.18
	104 h AEL	2	tail	0646-0369	6.5	4	1.625
	104 h AEL	2	tail	0651-0372	9	4	2.25
	104 h AEL	2	tail	0654-0372	8.5	8	1.0625
	104 h AEL	2	tail	0659-0381	54.978	46.689	1.17754
	104 h AEL	2	tail	0661-0381	7	4	1.75
	104 h AEL	2	tail	0664-0382	9.077	9.423	0.963281
	104 h AEL	2	tail	0675-0389	8.096	6.327	1.2796
	104 h AEL	2	tail	0678-0388	7	4	1.75
	104 h AEL	2	tail	0686-0398	25.571	23.905	1.06969
	104 h AEL	2	tail	0697-0404	7.8	4.8	1.625
	104 h AEL	2	tail	0699-0407	6.167	5.333	1.15638
	104 h AEL	2	tail	0702-0410	8.343	8.114	1.02822
	104 h AEL	2	tail	0703-0410	7.088	4.941	1.43453
	104 h AEL	2	tail	0707-0412	10.158	12.237	0.830105
	104 h AEL	2	tail	0717-0420	7.938	6	1.323
	104 h AEL	2	tail	0720-0423	8.282	7.795	1.06248
	104 h AEL	2	tail	0722-0424	6.467	4.8	1.34729
	104 h AEL	2	tail	0726-0424	7	8	0.875
	104 h AEL	2	tail	0727-0424	7	8	0.875
	104 h AEL	2	tail	0728-0426	11.143	11.143	1
	104 h AEL	2	tail	0734-0434	8.583	6	1.4305
	104 h AEL	2	tail	0736-0437	9.982	9.804	1.01816
	104 h AEL	2	tail	0739-0433	40	17	2.35294
	104 h AEL	2	tail	0742-0437	7	5	1.4
	104 h AEL	2	tail	0743-0436	7	4	1.75
	104 h AEL	2	tail	0747-0440	6.294	4.294	1.46577
	104 h AEL	2	tail	0748-0441	5.667	4	1.41675
	104 h AEL	2	tail	0750-0443	8.31	6.333	1.31217
	104 h AEL	2	tail	0758-0449	8.861	10.5	0.843905
	104 h AEL	2	tail	0773-0454	10.286	8	1.28575
	104 h AEL	2	tail	0779-0456	7	8	0.875
	104 h AEL	2	tail	0781-0456	11	8	1.375
	104 h AEL	2	tail	0782-0459	8.6	6.4	1.34375
	104 h AEL	2	tail	0795-0463	7	8	0.875
	104 h AEL	2	tail	0799-0469	26.316	20.895	1.25944
	104 h AEL	2	tail	0803-0467	49.667	41	1.21139
	104 h AEL	2	tail	0806-0474	8.342	7.38	1.13035
	104 h AEL	2	tail	0807-0470	7	4	1.75
	104 h AEL	2	tail	0808-0470	8	4	2
	104 h AEL	2	tail	0810-0470	11	8	1.375
	104 h AEL	2	tail	0816-0475	7	8	0.875
	104 h AEL	2	tail	0817-0475	7	4	1.75
	104 h AEL	2	tail	0820-0478	7.478	8.087	0.924694
	104 h AEL	2	tail	0822-0478	7	8	0.875
	104 h AEL	2	tail	0823-0479	5.667	5.333	1.06263
	104 h AEL	2	tail	0828-0482	6.429	4.238	1.51699
	104 h AEL	2	tail	0831-0486	7.568	5.455	1.38735
	104 h AEL	2	tail	0835-0486	7	8	0.875
	104 h AEL	2	tail	0839-0489	6.385	4.308	1.48213
	104 h AEL	2	tail	0851-0497	40	34.444	1.16131
	104 h AEL	2	tail	0856-0499	7	8	0.875
	104 h AEL	2	tail	0857-0501	5.545	4.364	1.27062
	104 h AEL	2	tail	0859-0502	7.4	4	1.85
	104 h AEL	2	tail	0871-0513	7.163	4.449	1.61002
	104 h AEL	2	tail	0872-0510	8.333	8	1.04163
	104 h AEL	2	tail	0873-0513	7.8	4	1.95
	104 h AEL	2	tail	0874-0511	23	20	1.15
	104 h AEL	2	tail	0876-0513	7	4.571	1.53139
	104 h AEL	2	tail	0878-0512	9	4	2.25
	104 h AEL	2	tail	0882-0517	5.857	4.571	1.28134
	104 h AEL	2	tail	0885-0519	134.381	89.571	1.50027
	104 h AEL	2	tail	0890-0526	6.778	4.222	1.6054
	104 h AEL	2	tail	0895-0528	17.321	13.464	1.28647
	104 h AEL	2	tail	0901-0531	6.5	4	1.625
	104 h AEL	2	tail	0904-0535	10.184	8.429	1.20821
	104 h AEL	2	tail	0912-0541	8.455	6.636	1.27411
	104 h AEL	2	tail	0918-0546	10.5	8	1.3125
	104 h AEL	2	tail	0923-0549	11	8	1.375
	104 h AEL	2	tail	0931-0558	7.593	5.37	1.41397
	104 h AEL	2	tail	0932-0558	6.692	5	1.3384
	104 h AEL	2	tail	0933-0557	7.5	4	1.875
	104 h AEL	2	tail	0934-0558	7	6	1.16667
	104 h AEL	2	tail	0937-0561	5	4	1.25
	104 h AEL	2	tail	0938-0563	10.8	8	1.35
	104 h AEL	2	tail	0939-0565	8.032	9.226	0.870583
	104 h AEL	2	tail	0940-0569	9.795	9.659	1.01408
	104 h AEL	2	tail	0942-0565	9	8	1.125
	104 h AEL	2	tail	0949-0575	10.78	9.82	1.09776
	104 h AEL	2	tail	0952-0575	7.267	6.467	1.1237
	104 h AEL	2	tail	0960-0580	9	8	1.125
	104 h AEL	2	tail	0962-0581	11	8	1.375
	104 h AEL	2	tail	0966-0586	11.56	11.64	0.993127
	104 h AEL	2	tail	0971-0586	9	8	1.125
	104 h AEL	2	tail	0977-0592	9.524	8.429	1.12991
	104 h AEL	2	tail	0979-0594	7.4	5.6	1.32143
	104 h AEL	2	tail	0980-0593	6.556	6.667	0.983351
	104 h AEL	2	tail	0985-0600	6.797	4.356	1.56038
	104 h AEL	2	tail	0987-0601	8.538	4.308	1.98189
	104 h AEL	2	tail	0992-0603	7.667	6.667	1.14999
	104 h AEL	2	tail	0996-0604	13.333	11	1.21209
	104 h AEL	2	tail	0997-0607	7.571	4.571	1.65631
	104 h AEL	2	tail	1001-0614	8.25	6	1.375
	104 h AEL	2	tail	1006-0617	11	11	1
	104 h AEL	2	tail	1011-0619	7	8	0.875
	104 h AEL	2	tail	1012-0620	7	8	0.875
	104 h AEL	2	tail	1016-0622	8.571	6.857	1.24996
	104 h AEL	2	tail	1019-0624	7	8	0.875
	104 h AEL	2	tail	1022-0629	11	8	1.375
	104 h AEL	2	tail	1023-0630	18	12.5	1.44
	104 h AEL	2	tail	1024-0632	11	17	0.647059
	104 h AEL	2	tail	1028-0633	7	8	0.875
	104 h AEL	2	tail	1029-0634	7	4.8	1.45833
	104 h AEL	2	tail	1031-0633	7	8	0.875
	104 h AEL	2	tail	1032-0636	7.333	6.083	1.20549
	104 h AEL	2	tail	1035-0635	14	8	1.75
	104 h AEL	2	tail	1036-0636	9	12.5	0.72
	104 h AEL	2	tail	1039-0638	9.667	5.333	1.81268
	104 h AEL	2	tail	1040-0640	6.077	4.308	1.41063
	104 h AEL	2	tail	1046-0645	6.467	4.8	1.34729
	104 h AEL	2	tail	1048-0646	7	8	0.875
	104 h AEL	2	tail	1049-0647	9.133	8.667	1.05377
	104 h AEL	2	tail	1050-0648	7	5	1.4
	104 h AEL	5	head	0033-0181	7	8	0.875
	104 h AEL	5	head	0040-0188	7	4	1.75
	104 h AEL	5	head	0042-0189	7	8	0.875
	104 h AEL	5	head	0053-0200	5	4	1.25
	104 h AEL	5	head	0057-0202	7	4	1.75
	104 h AEL	5	head	0060-0204	7	8	0.875
	104 h AEL	5	head	0071-0211	7	8	0.875
	104 h AEL	5	head	0092-0223	5.857	4.571	1.28134
	104 h AEL	5	head	0095-0225	9	4	2.25
	104 h AEL	5	head	0098-0225	7	8	0.875
	104 h AEL	5	head	0104-0229	7	8	0.875
	104 h AEL	5	head	0116-0234	7	8	0.875
	104 h AEL	5	head	0123-0240	6.111	4.556	1.34131
	104 h AEL	5	head	0128-0241	5.667	4	1.41675
	104 h AEL	5	head	0152-0248	9	4	2.25
	104 h AEL	5	head	0154-0248	7	8	0.875
	104 h AEL	5	head	0166-0254	7	4	1.75
	104 h AEL	5	head	0176-0259	7	5.333	1.31258
	104 h AEL	5	head	0191-0262	7	8	0.875
	104 h AEL	5	head	0195-0264	5	4	1.25
	104 h AEL	5	head	0198-0265	7	8	0.875
	104 h AEL	5	head	0201-0266	5	4	1.25
	104 h AEL	5	head	0204-0268	7	4	1.75
	104 h AEL	5	head	0219-0276	6.2	4.8	1.29167
	104 h AEL	5	head	0232-0286	6.636	4.364	1.52062
	104 h AEL	5	head	0234-0287	7	8	0.875
	104 h AEL	5	head	0241-0291	7	4	1.75
	104 h AEL	5	head	0249-0296	7	4	1.75
	104 h AEL	5	head	0250-0298	7	8	0.875
	104 h AEL	5	head	0268-0309	9	4	2.25
	104 h AEL	5	head	0271-0310	6	4	1.5
	104 h AEL	5	head	0279-0315	5	4	1.25
	104 h AEL	5	head	0286-0317	7	8	0.875
	104 h AEL	5	head	0287-0317	7	8	0.875
	104 h AEL	5	head	0295-0319	7	8	0.875
	104 h AEL	5	head	0297-0322	7.444	4.444	1.67507
	104 h AEL	5	head	0303-0329	7	4	1.75
	104 h AEL	5	head	0308-0334	6.714	4	1.6785
	104 h AEL	5	head	0313-0333	7	8	0.875
	104 h AEL	5	head	0330-0350	8.25	10.333	0.798413
	104 h AEL	5	head	0338-0353	8.4	13.4	0.626866
	104 h AEL	5	head	0344-0359	128.5	125.5	1.0239
	104 h AEL	5	head	0345-0361	42.409	38.273	1.10807
	104 h AEL	5	head	0346-0360	9	12.5	0.72
	104 h AEL	5	head	0353-0366	14.5	19.25	0.753247
	104 h AEL	5	head	0362-0373	6.692	4.923	1.35933
	104 h AEL	5	head	0367-0376	8.778	5.333	1.64598
	104 h AEL	5	head	0370-0379	6.333	4	1.58325
	104 h AEL	5	head	0372-0379	7	6.222	1.12504
	104 h AEL	5	head	0373-0379	7	4	1.75
	104 h AEL	5	head	0374-0381	16.846	17	0.990941
	104 h AEL	5	head	0375-0379	7	8	0.875
	104 h AEL	5	head	0376-0381	11	12.5	0.88
	104 h AEL	5	head	0377-0381	5.667	5.333	1.06263
	104 h AEL	5	head	0379-0388	7.787	8.236	0.945483
	104 h AEL	5	head	0380-0381	22	17	1.29412
	104 h AEL	5	head	0382-0383	7	8	0.875
	104 h AEL	5	head	0383-0389	7.678	7.915	0.970057
	104 h AEL	5	head	0384-0384	8.333	8	1.04163
	104 h AEL	5	head	0386-0384	7	8	0.875
	104 h AEL	5	head	0387-0387	27.308	33.692	0.810519
	104 h AEL	5	head	0388-0388	7.219	7.312	0.987281
	104 h AEL	5	head	0389-0389	8.111	7.667	1.05791
	104 h AEL	5	head	0390-0389	8.6	8	1.075
	104 h AEL	5	head	0392-0390	19.75	14.75	1.33898
	104 h AEL	5	head	0393-0391	15.667	14	1.11907
	104 h AEL	5	head	0394-0392	8.643	6.929	1.24737
	104 h AEL	5	head	0396-0391	14	8	1.75
	104 h AEL	5	head	0397-0391	7	17	0.411765
	104 h AEL	5	head	0398-0395	9.111	8	1.13888
	104 h AEL	5	head	0399-0402	10.823	12.063	0.897206
	104 h AEL	5	head	0400-0393	7	8	0.875
	104 h AEL	5	head	0401-0395	7	8	0.875
	104 h AEL	5	head	0402-0396	15	23.8	0.630252
	104 h AEL	5	head	0403-0395	7	8	0.875
	104 h AEL	5	head	0404-0396	7	8	0.875
	104 h AEL	5	head	0405-0400	12.133	14.6	0.831027
	104 h AEL	5	head	0406-0398	14	17	0.823529
	104 h AEL	5	head	0407-0402	11.286	10.286	1.09722
	104 h AEL	5	head	0408-0401	8.75	11.15	0.784753
	104 h AEL	5	head	0409-0400	6	5	1.2
	104 h AEL	5	head	0410-0401	18.5	15.5	1.19355
	104 h AEL	5	head	0411-0401	10.214	11.857	0.861432
	104 h AEL	5	head	0412-0403	15.92	18.4	0.865217
	104 h AEL	5	head	0413-0401	18	8	2.25
	104 h AEL	5	head	0414-0401	14	8	1.75
	104 h AEL	5	head	0415-0404	11.15	12.5	0.892
	104 h AEL	5	head	0416-0404	47.727	45.364	1.05209
	104 h AEL	5	head	0417-0404	17.667	18	0.9815
	104 h AEL	5	head	0418-0402	7	17	0.411765
	104 h AEL	5	head	0419-0404	9.714	12.5	0.77712
	104 h AEL	5	head	0420-0405	13.814	14.279	0.967435
	104 h AEL	5	head	0421-0404	17	24.571	0.691873
	104 h AEL	5	head	0422-0403	18	21.5	0.837209
	104 h AEL	5	head	0424-0407	12.667	12.5	1.01336
	104 h AEL	5	head	0425-0406	9.75	11	0.886364
	104 h AEL	5	head	0426-0407	8	10.25	0.780488
	104 h AEL	5	head	0427-0408	28.25	23.5	1.20213
	104 h AEL	5	head	0428-0411	24.783	24.174	1.02519
	104 h AEL	5	head	0429-0406	14	17	0.823529
	104 h AEL	5	head	0430-0409	15.722	18	0.873444
	104 h AEL	5	head	0431-0410	19.905	22.095	0.900883
	104 h AEL	5	head	0432-0416	14.107	15.42	0.914851
	104 h AEL	5	head	0433-0409	19.333	28.667	0.674399
	104 h AEL	5	head	0434-0411	8.75	14.75	0.59322
	104 h AEL	5	head	0435-0409	18	12.5	1.44
	104 h AEL	5	head	0436-0409	11	17	0.647059
	104 h AEL	5	head	0437-0411	13.5	19.25	0.701299
	104 h AEL	5	head	0438-0409	7	17	0.411765
	104 h AEL	5	head	0439-0413	20.483	22.414	0.913848
	104 h AEL	5	head	0440-0414	11.667	9	1.29633
	104 h AEL	5	head	0441-0411	7	8	0.875
	104 h AEL	5	head	0442-0412	29	17	1.70588
	104 h AEL	5	head	0443-0414	31.375	32.25	0.972868
	104 h AEL	5	head	0444-0414	27	25.75	1.04854
	104 h AEL	5	head	0445-0412	11	17	0.647059
	104 h AEL	5	head	0446-0413	15.75	15.875	0.992126
	104 h AEL	5	head	0447-0416	22.455	21.727	1.03351
	104 h AEL	5	head	0448-0417	17.25	19.65	0.877863
	104 h AEL	5	head	0449-0417	76.333	75.778	1.00732
	104 h AEL	5	head	0450-0415	14	26	0.538462
	104 h AEL	5	head	0451-0415	14	8	1.75
	104 h AEL	5	head	0452-0419	28.333	28.556	0.992191
	104 h AEL	5	head	0453-0420	13.375	13.625	0.981651
	104 h AEL	5	head	0454-0419	12.5	12.5	1
	104 h AEL	5	head	0455-0420	22	17	1.29412
	104 h AEL	5	head	0456-0424	10.091	12.091	0.834588
	104 h AEL	5	head	0457-0425	22.967	24.267	0.946429
	104 h AEL	5	head	0458-0423	25	17	1.47059
	104 h AEL	5	head	0459-0425	28	37.333	0.750007
	104 h AEL	5	head	0460-0424	18	17	1.05882
	104 h AEL	5	head	0461-0426	9.286	13.143	0.706536
	104 h AEL	5	head	0462-0430	15.838	16.838	0.940611
	104 h AEL	5	head	0463-0426	20	17	1.17647
	104 h AEL	5	head	0464-0427	25.4	26.7	0.951311
	104 h AEL	5	head	0465-0427	24.429	23.286	1.04909
	104 h AEL	5	head	0466-0426	22	26	0.846154
	104 h AEL	5	head	0467-0427	16	22.5	0.711111
	104 h AEL	5	head	0468-0428	21.75	19.25	1.12987
	104 h AEL	5	head	0469-0429	21.5	21.5	1
	104 h AEL	5	head	0470-0429	111	107.833	1.02937
	104 h AEL	5	head	0471-0430	27.833	31.5	0.883587
	104 h AEL	5	head	0472-0429	25	17	1.47059
	104 h AEL	5	head	0473-0432	18	17.9	1.00559
	104 h AEL	5	head	0474-0430	22	26	0.846154
	104 h AEL	5	head	0475-0439	27.08	28.931	0.93602
	104 h AEL	5	head	0476-0432	25	34	0.735294
	104 h AEL	5	head	0477-0434	7	8	0.875
	104 h AEL	5	head	0478-0434	14	8	1.75
	104 h AEL	5	head	0479-0437	25.571	24.5	1.04371
	104 h AEL	5	head	0480-0436	12.286	18.143	0.677176
	104 h AEL	5	head	0481-0439	21.188	24.75	0.856081
	104 h AEL	5	head	0482-0438	21.667	24.133	0.897816
	104 h AEL	5	head	0483-0437	38.571	41.857	0.921495
	104 h AEL	5	head	0484-0437	9	17	0.529412
	104 h AEL	5	head	0485-0438	48.667	37	1.31532
	104 h AEL	5	head	0486-0437	25	26	0.961538
	104 h AEL	5	head	0487-0439	18	8	2.25
	104 h AEL	5	head	0488-0443	24.476	25.81	0.948315
	104 h AEL	5	head	0489-0440	11	17	0.647059
	104 h AEL	5	head	0490-0447	20.618	22.109	0.932561
	104 h AEL	5	head	0491-0448	13.083	15.042	0.869765
	104 h AEL	5	head	0492-0441	25	26	0.961538
	104 h AEL	5	head	0493-0451	17.263	18.295	0.943591
	104 h AEL	5	head	0494-0450	21.364	25.159	0.849159
	104 h AEL	5	head	0495-0447	23.444	25.889	0.905558
	104 h AEL	5	head	0496-0447	18	17	1.05882
	104 h AEL	5	head	0497-0448	23.5	25.8	0.910853
	104 h AEL	5	head	0498-0449	12.4	18.8	0.659574
	104 h AEL	5	head	0499-0447	22	17	1.29412
	104 h AEL	5	head	0500-0448	26.25	34.25	0.766423
	104 h AEL	5	head	0501-0448	25	34	0.735294
	104 h AEL	5	head	0502-0449	57.333	54.667	1.04877
	104 h AEL	5	head	0503-0451	22.75	32	0.710938
	104 h AEL	5	head	0504-0450	33	43	0.767442
	104 h AEL	5	head	0505-0455	20.75	25.75	0.805825
	104 h AEL	5	head	0506-0455	27.167	31.5	0.862444
	104 h AEL	5	head	0507-0455	22	26	0.846154
	104 h AEL	5	head	0508-0456	11	17	0.647059
	104 h AEL	5	head	0509-0459	21.778	22.833	0.953795
	104 h AEL	5	head	0510-0456	25	26	0.961538
	104 h AEL	5	head	0511-0458	38.667	37.333	1.03573
	104 h AEL	5	head	0512-0459	34.2	41.2	0.830097
	104 h AEL	5	head	0513-0459	82.5	51.5	1.60194
	104 h AEL	5	head	0514-0461	43	34.5	1.24638
	104 h AEL	5	head	0515-0462	38.75	39.25	0.987261
	104 h AEL	5	head	0516-0463	22.65	24.45	0.92638
	104 h AEL	5	head	0517-0462	22	25.5	0.862745
	104 h AEL	5	head	0518-0464	48	43	1.11628
	104 h AEL	5	head	0519-0466	18.571	24.571	0.75581
	104 h AEL	5	head	0520-0466	47.571	40.429	1.17666
	104 h AEL	5	head	0521-0466	25	26	0.961538
	104 h AEL	5	head	0522-0470	31.312	27.438	1.14119
	104 h AEL	5	head	0523-0467	40	43	0.930233
	104 h AEL	5	head	0524-0468	23.5	26	0.903846
	104 h AEL	5	head	0525-0469	21.556	26.667	0.80834
	104 h AEL	5	head	0526-0473	25.769	28.308	0.910308
	104 h AEL	5	head	0527-0473	22.5	28	0.803571
	104 h AEL	5	head	0528-0472	22	43	0.511628
	104 h AEL	5	head	0529-0474	27	43	0.627907
	104 h AEL	5	head	0530-0474	25.8	23.1	1.11688
	104 h AEL	5	head	0531-0474	58.667	46	1.27537
	104 h AEL	5	head	0532-0475	25	34	0.735294
	104 h AEL	5	head	0533-0476	58.2	57	1.02105
	104 h AEL	5	head	0534-0476	84.6	84.8	0.997642
	104 h AEL	5	head	0535-0477	55	60	0.916667
	104 h AEL	5	head	0536-0479	22.4	24.2	0.92562
	104 h AEL	5	head	0537-0481	68	73.25	0.928328
	104 h AEL	5	head	0538-0483	29.1	31	0.93871
	104 h AEL	5	head	0539-0482	22	43	0.511628
	104 h AEL	5	head	0540-0482	40	34	1.17647
	104 h AEL	5	head	0541-0487	53	47.5	1.11579
	104 h AEL	5	head	0542-0488	33.818	31.727	1.06591
	104 h AEL	5	head	0543-0489	42	30	1.4
	104 h AEL	5	head	0544-0493	18.8	24.2	0.77686
	104 h AEL	5	head	0545-0495	39	40	0.975
	104 h AEL	5	head	0546-0497	55	57.857	0.95062
	104 h AEL	5	head	0547-0500	25	26	0.961538
	104 h AEL	5	head	0548-0503	16	17	0.941176
	104 h AEL	5	head	0549-0504	14	12.5	1.12
	104 h AEL	5	head	0550-0507	26.278	29.667	0.885765
	104 h AEL	5	head	0551-0506	16	19.25	0.831169
	104 h AEL	5	head	0552-0508	25.167	24.333	1.03427
	104 h AEL	5	head	0553-0511	26.647	27.235	0.97841
	104 h AEL	5	head	0554-0511	25	26	0.961538
	104 h AEL	5	head	0555-0513	25	17	1.47059
	104 h AEL	5	head	0556-0513	18	26	0.692308
	104 h AEL	5	head	0557-0514	19.429	23.286	0.834364
	104 h AEL	5	head	0558-0517	14.833	18.5	0.801784
	104 h AEL	5	head	0559-0519	36	26	1.38462
	104 h AEL	5	head	0560-0522	13	18.125	0.717241
	104 h AEL	5	head	0561-0525	33	34	0.970588
	104 h AEL	5	head	0562-0528	15.286	17	0.899176
	104 h AEL	5	head	0563-0526	20	17	1.17647
	104 h AEL	5	head	0564-0528	40	34	1.17647
	104 h AEL	5	head	0565-0531	116	82	1.41463
	104 h AEL	5	head	0566-0532	22	25.5	0.862745
	104 h AEL	5	head	0567-0534	16	12.5	1.28
	104 h AEL	5	head	0568-0536	16.65	16.95	0.982301
	104 h AEL	5	head	0569-0540	38.161	33.871	1.12666
	104 h AEL	5	head	0570-0539	21.667	18.5	1.17119
	104 h AEL	5	head	0571-0545	23.5	14.75	1.59322
	104 h AEL	5	head	0572-0549	23.75	21.5	1.10465
	104 h AEL	5	head	0573-0554	11	15.412	0.71373
	104 h AEL	6	tail	0035-0245	7.833	4	1.95825
	104 h AEL	6	tail	0059-0269	8	6	1.33333
	104 h AEL	6	tail	0062-0274	6.5	4	1.625
	104 h AEL	6	tail	0064-0279	8	5	1.6
	104 h AEL	6	tail	0091-0309	6	5	1.2
	104 h AEL	6	tail	0113-0326	7	5	1.4
	104 h AEL	6	tail	0126-0337	7.333	4.667	1.57124
	104 h AEL	6	tail	0160-0353	5	5	1
	104 h AEL	6	tail	0166-0357	6	6	1
	104 h AEL	6	tail	0172-0360	6	4	1.5
	104 h AEL	6	tail	0204-0380	7	8	0.875
	104 h AEL	6	tail	0212-0384	7	6	1.16667
	104 h AEL	6	tail	0222-0389	5	6	0.833333
	104 h AEL	6	tail	0262-0412	7	4	1.75
	104 h AEL	6	tail	0285-0440	6.869	4.048	1.69689
	104 h AEL	6	tail	0294-0439	7	6	1.16667
	104 h AEL	6	tail	0296-0441	5.333	4.333	1.23079
	104 h AEL	6	tail	0314-0452	7	5	1.4
	104 h AEL	6	tail	0316-0459	7.562	8.062	0.937981
	104 h AEL	6	tail	0321-0456	8.75	7.5	1.16667
	104 h AEL	6	tail	0328-0465	7.154	5	1.4308
	104 h AEL	6	tail	0330-0466	9.8	10.8	0.907407
	104 h AEL	6	tail	0334-0469	9	6	1.5
	104 h AEL	6	tail	0341-0476	9	11	0.818182
	104 h AEL	6	tail	0342-0478	8.5	12.75	0.666667
	104 h AEL	6	tail	0345-0479	5	13	0.384615
	104 h AEL	6	tail	0346-0481	10	8	1.25
	104 h AEL	6	tail	0347-0483	16.75	19.875	0.842767
	104 h AEL	6	tail	0348-0486	10.667	13.444	0.793439
	104 h AEL	6	tail	0351-0491	18.25	15.5	1.17742
	104 h AEL	6	tail	0353-0494	15	20.4	0.735294
	104 h AEL	6	tail	0355-0494	11	14	0.785714
	104 h AEL	6	tail	0356-0498	12.125	11.75	1.03191
	104 h AEL	6	tail	0362-0504	13	16.333	0.795935
	104 h AEL	6	tail	0365-0508	12	13.5	0.888889
	104 h AEL	6	tail	0366-0509	7.625	7.75	0.983871
	104 h AEL	6	tail	0369-0511	14	13	1.07692
	104 h AEL	6	tail	0371-0513	13.667	15.667	0.872343
	104 h AEL	6	tail	0373-0514	15	16.2	0.925926
	104 h AEL	6	tail	0374-0515	30.667	34	0.901971
	104 h AEL	6	tail	0375-0514	4	8	0.5
	104 h AEL	6	tail	0377-0517	13.25	18.25	0.726027
	104 h AEL	6	tail	0378-0520	20.087	23	0.873348
	104 h AEL	6	tail	0379-0520	20.333	17	1.19606
	104 h AEL	6	tail	0382-0522	18	12	1.5
	104 h AEL	6	tail	0384-0527	31	26	1.19231
	104 h AEL	6	tail	0385-0529	24	24.5	0.979592
	104 h AEL	6	tail	0386-0531	25.719	23.906	1.07584
	104 h AEL	6	tail	0387-0530	26.6	27	0.985185
	104 h AEL	6	tail	0388-0530	20.857	22.143	0.941923
	104 h AEL	6	tail	0389-0531	6.5	4.333	1.50012
	104 h AEL	6	tail	0391-0531	20	17	1.17647
	104 h AEL	6	tail	0392-0535	21	19.2	1.09375
	104 h AEL	6	tail	0393-0537	33.667	33.667	1
	104 h AEL	6	tail	0397-0539	26	23.5	1.10638
	104 h AEL	6	tail	0399-0554	34.8	36.6	0.95082
	104 h AEL	6	tail	0400-0568	26	21.333	1.21877
	104 h AEL	6	tail	0401-0573	12.5	15.286	0.817742
	104 h AEL	6	tail	0402-0574	28.5	23	1.23913
	104 h AEL	6	tail	0403-0576	17.1	23.9	0.715481
	104 h AEL	6	tail	0404-0577	21.5	27.75	0.774775
	104 h AEL	7	head	0025-0201	7	4	1.75
	104 h AEL	7	head	0029-0204	7	4.667	1.49989
	104 h AEL	7	head	0037-0211	7	4	1.75
	104 h AEL	7	head	0038-0212	5.667	4.333	1.30787
	104 h AEL	7	head	0046-0215	7	4.5	1.55556
	104 h AEL	7	head	0049-0216	7	4	1.75
	104 h AEL	7	head	0050-0219	5.842	4.211	1.38732
	104 h AEL	7	head	0052-0220	6.5	6	1.08333
	104 h AEL	7	head	0056-0224	6.667	5	1.3334
	104 h AEL	7	head	0060-0234	7.269	4.591	1.58332
	104 h AEL	7	head	0063-0228	7.75	5.417	1.43068
	104 h AEL	7	head	0070-0232	7	7	1
	104 h AEL	7	head	0081-0243	6.667	4.833	1.37947
	104 h AEL	7	head	0083-0243	5	7	0.714286
	104 h AEL	7	head	0090-0249	6.5	6	1.08333
	104 h AEL	7	head	0091-0249	8	4	2
	104 h AEL	7	head	0092-0257	7.038	4.337	1.62278
	104 h AEL	7	head	0094-0250	5.5	4	1.375
	104 h AEL	7	head	0095-0250	7	7	1
	104 h AEL	7	head	0100-0255	6	6	1
	104 h AEL	7	head	0103-0256	7	6	1.16667
	104 h AEL	7	head	0106-0259	7.25	4	1.8125
	104 h AEL	7	head	0108-0259	7	8	0.875
	104 h AEL	7	head	0110-0261	7.75	5.25	1.47619
	104 h AEL	7	head	0112-0261	7	8	0.875
	104 h AEL	7	head	0114-0262	7	5	1.4
	104 h AEL	7	head	0116-0262	10	6	1.66667
	104 h AEL	7	head	0118-0264	5	4	1.25
	104 h AEL	7	head	0120-0264	9	8	1.125
	104 h AEL	7	head	0125-0267	6	5	1.2
	104 h AEL	7	head	0132-0270	10	4	2.5
	104 h AEL	7	head	0167-0296	8	4	2
	104 h AEL	7	head	0171-0305	6.676	4.824	1.38391
	104 h AEL	7	head	0173-0303	6.857	4.762	1.43994
	104 h AEL	7	head	0189-0313	7.067	4.567	1.54741
	104 h AEL	7	head	0201-0320	7.571	4	1.89275
	104 h AEL	7	head	0202-0318	6.5	6	1.08333
	104 h AEL	7	head	0204-0320	7	4	1.75
	104 h AEL	7	head	0224-0334	6.5	5.75	1.13043
	104 h AEL	7	head	0226-0335	7	4	1.75
	104 h AEL	7	head	0232-0342	7.714	5.714	1.35002
	104 h AEL	7	head	0237-0342	8	6	1.33333
	104 h AEL	7	head	0248-0352	7	5	1.4
	104 h AEL	7	head	0249-0352	6.4	4.6	1.3913
	104 h AEL	7	head	0259-0358	7	8	0.875
	104 h AEL	7	head	0276-0367	7.5	6.083	1.23294
	104 h AEL	7	head	0282-0373	7.3	4.578	1.59458
	104 h AEL	7	head	0287-0371	5	4	1.25
	104 h AEL	7	head	0307-0389	7.84	6.245	1.2554
	104 h AEL	7	head	0312-0385	7.629	5.571	1.36941
	104 h AEL	7	head	0313-0382	7	7	1
	104 h AEL	7	head	0321-0388	6	4	1.5
	104 h AEL	7	head	0324-0388	8	6	1.33333
	104 h AEL	7	head	0326-0389	7	6	1.16667
	104 h AEL	7	head	0330-0399	7.394	4.503	1.64202
	104 h AEL	7	head	0334-0394	7	5	1.4
	104 h AEL	7	head	0339-0399	7	6	1.16667
	104 h AEL	7	head	0357-0407	6.714	4.714	1.42427
	104 h AEL	7	head	0362-0407	11	4	2.75
	104 h AEL	7	head	0421-0442	7	6	1.16667
	104 h AEL	7	head	0422-0442	7	8	0.875
	104 h AEL	7	head	0423-0442	5	4	1.25
	104 h AEL	7	head	0444-0455	8.5	6.75	1.25926
	104 h AEL	7	head	0445-0454	7	6	1.16667
	104 h AEL	7	head	0456-0461	5	5	1
	104 h AEL	7	head	0471-0470	4	8	0.5
	104 h AEL	7	head	0479-0475	7	7	1
	104 h AEL	7	head	0486-0481	6	4.5	1.33333
	104 h AEL	7	head	0498-0497	7.3	5.3	1.37736
	104 h AEL	7	head	0500-0496	7	7	1
	104 h AEL	7	head	0501-0497	6	8	0.75
	104 h AEL	7	head	0502-0498	8.933	10.2	0.875784
	104 h AEL	7	head	0505-0502	6.972	4.139	1.68446
	104 h AEL	7	head	0507-0503	8.667	5.667	1.52938
	104 h AEL	7	head	0509-0508	14.333	13.333	1.075
	104 h AEL	7	head	0511-0512	8.778	9	0.975333
	104 h AEL	7	head	0516-0512	8.08	7.28	1.10989
	104 h AEL	7	head	0517-0512	8.75	8	1.09375
	104 h AEL	7	head	0521-0515	11	17	0.647059
	104 h AEL	7	head	0524-0520	8.471	7.941	1.06674
	104 h AEL	7	head	0528-0525	6.091	5.045	1.20733
	104 h AEL	7	head	0531-0529	9.5	8	1.1875
	104 h AEL	7	head	0536-0533	5	6.5	0.769231
	104 h AEL	7	head	0537-0535	48.5	44.05	1.10102
	104 h AEL	7	head	0538-0541	18.291	19.823	0.922716
	104 h AEL	7	head	0541-0539	18.936	21.011	0.901242
	104 h AEL	7	head	0543-0536	44	42	1.04762
	104 h AEL	7	head	0544-0541	8	8	1
	104 h AEL	7	head	0545-0542	7	4.667	1.49989
	104 h AEL	7	head	0546-0544	12.429	13.143	0.945675
	104 h AEL	7	head	0547-0546	37	46	0.804348
	104 h AEL	7	head	0548-0548	36.333	36.333	1
	104 h AEL	7	head	0549-0551	25.667	29	0.885069
	104 h AEL	7	head	0550-0552	11.333	11.333	1
	104 h AEL	8	tail	0006-0147	5	4	1.25
	104 h AEL	8	tail	0008-0150	8.333	5.333	1.56254
	104 h AEL	8	tail	0009-0150	7	8	0.875
	104 h AEL	8	tail	0014-0154	7	8	0.875
	104 h AEL	8	tail	0016-0157	11	8	1.375
	104 h AEL	8	tail	0024-0165	7	8	0.875
	104 h AEL	8	tail	0030-0168	7	4	1.75
	104 h AEL	8	tail	0035-0172	5	4	1.25
	104 h AEL	8	tail	0037-0172	7	8	0.875
	104 h AEL	8	tail	0039-0174	11	8	1.375
	104 h AEL	8	tail	0040-0174	7	8	0.875
	104 h AEL	8	tail	0055-0186	9	4	2.25
	104 h AEL	8	tail	0071-0197	7	8	0.875
	104 h AEL	8	tail	0074-0199	7	8	0.875
	104 h AEL	8	tail	0091-0208	14	8	1.75
	104 h AEL	8	tail	0097-0212	5.667	5.333	1.06263
	104 h AEL	8	tail	0119-0226	7	8	0.875
	104 h AEL	8	tail	0120-0227	7	8	0.875
	104 h AEL	8	tail	0127-0230	8	4	2
	104 h AEL	8	tail	0128-0233	6.714	4.19	1.60239
	104 h AEL	8	tail	0135-0240	7.482	5.565	1.34447
	104 h AEL	8	tail	0139-0242	7.333	5.121	1.43195
	104 h AEL	8	tail	0140-0239	7	5	1.4
	104 h AEL	8	tail	0142-0240	7.4	4.4	1.68182
	104 h AEL	8	tail	0143-0239	11	8	1.375
	104 h AEL	8	tail	0147-0241	7	8	0.875
	104 h AEL	8	tail	0149-0242	7	8	0.875
	104 h AEL	8	tail	0150-0244	7	5	1.4
	104 h AEL	8	tail	0151-0242	11	8	1.375
	104 h AEL	8	tail	0154-0244	11	8	1.375
	104 h AEL	8	tail	0159-0248	7.111	5.037	1.41175
	104 h AEL	8	tail	0162-0247	11	8	1.375
	104 h AEL	8	tail	0164-0249	5.4	6.4	0.84375
	104 h AEL	8	tail	0165-0249	5.667	5.333	1.06263
	104 h AEL	8	tail	0166-0250	5	4	1.25
	104 h AEL	8	tail	0167-0254	7.186	6.186	1.16166
	104 h AEL	8	tail	0168-0250	8	6	1.33333
	104 h AEL	8	tail	0169-0250	7	8	0.875
	104 h AEL	8	tail	0170-0256	7.08	5.96	1.18792
	104 h AEL	8	tail	0171-0250	7	4	1.75
	104 h AEL	8	tail	0172-0251	7	8	0.875
	104 h AEL	8	tail	0175-0259	8.767	6.219	1.40971
	104 h AEL	8	tail	0176-0252	7	8	0.875
	104 h AEL	8	tail	0177-0253	11	8	1.375
	104 h AEL	8	tail	0178-0261	7.402	5.832	1.2692
	104 h AEL	8	tail	0179-0256	6.556	7.111	0.921952
	104 h AEL	8	tail	0187-0257	5	4	1.25
	104 h AEL	8	tail	0190-0257	7	8	0.875
	104 h AEL	8	tail	0193-0262	7.826	5.761	1.35844
	104 h AEL	8	tail	0195-0259	7	8	0.875
	104 h AEL	8	tail	0196-0260	4.6	4.8	0.958333
	104 h AEL	8	tail	0197-0261	6.333	8	0.791625
	104 h AEL	8	tail	0199-0260	7	8	0.875
	104 h AEL	8	tail	0203-0261	7	8	0.875
	104 h AEL	8	tail	0207-0263	7	8	0.875
	104 h AEL	8	tail	0208-0264	8.6	8	1.075
	104 h AEL	8	tail	0218-0267	7	5.333	1.31258
	104 h AEL	8	tail	0219-0267	14	8	1.75
	104 h AEL	8	tail	0222-0268	11	8	1.375
	104 h AEL	8	tail	0227-0277	7.639	5.264	1.45118
	104 h AEL	8	tail	0230-0276	7.224	4.898	1.47489
	104 h AEL	8	tail	0232-0272	7	17	0.411765
	104 h AEL	8	tail	0234-0273	14	8	1.75
	104 h AEL	8	tail	0240-0277	7	4	1.75
	104 h AEL	8	tail	0242-0277	9	4	2.25
	104 h AEL	8	tail	0244-0276	7	8	0.875
	104 h AEL	8	tail	0248-0280	7	8	0.875
	104 h AEL	8	tail	0251-0286	7.517	5.883	1.27775
	104 h AEL	8	tail	0257-0284	7	8	0.875
	104 h AEL	8	tail	0258-0284	11	8	1.375
	104 h AEL	8	tail	0271-0293	9.591	8.318	1.15304
	104 h AEL	8	tail	0291-0298	8	4	2
	104 h AEL	8	tail	0300-0302	7	8	0.875
	104 h AEL	8	tail	0302-0304	7	8	0.875
	104 h AEL	8	tail	0307-0307	6.2	4.8	1.29167
	104 h AEL	8	tail	0315-0311	7	8	0.875
	104 h AEL	8	tail	0331-0319	7	8	0.875
	104 h AEL	8	tail	0337-0321	11	8	1.375
	104 h AEL	8	tail	0358-0333	9	4	2.25
	104 h AEL	8	tail	0399-0351	9	4	2.25
	104 h AEL	8	tail	0413-0356	7	8	0.875
	104 h AEL	8	tail	0414-0356	7	8	0.875
	104 h AEL	8	tail	0415-0358	9	4	2.25
	104 h AEL	8	tail	0440-0366	11	8	1.375
	104 h AEL	8	tail	0459-0376	5	4	1.25
	104 h AEL	8	tail	0469-0381	7	8	0.875
	104 h AEL	8	tail	0517-0402	7	17	0.411765
	104 h AEL	8	tail	0547-0420	7	8	0.875
	104 h AEL	8	tail	0553-0423	11	4	2.75
	104 h AEL	8	tail	0572-0431	7	8	0.875
	104 h AEL	8	tail	0576-0432	11	8	1.375
	104 h AEL	8	tail	0592-0440	7	4	1.75
	104 h AEL	8	tail	0630-0454	9	8	1.125
	104 h AEL	8	tail	0631-0454	7	8	0.875
	104 h AEL	8	tail	0638-0456	7	8	0.875
	104 h AEL	8	tail	0640-0457	7	8	0.875
	104 h AEL	8	tail	0658-0463	7	4	1.75
	104 h AEL	8	tail	0674-0468	7	8	0.875
	104 h AEL	8	tail	0677-0471	7	8	0.875
	104 h AEL	8	tail	0694-0479	5.667	5.333	1.06263
	104 h AEL	8	tail	0701-0486	7.55	5.6	1.34821
	104 h AEL	8	tail	0710-0489	7	8	0.875
	104 h AEL	8	tail	0712-0490	8.5	10.25	0.829268
	104 h AEL	8	tail	0714-0493	45.429	40	1.13573
	104 h AEL	8	tail	0716-0494	7.938	7	1.134
	104 h AEL	8	tail	0717-0492	7	8	0.875
	104 h AEL	8	tail	0718-0494	7	8	0.875
	104 h AEL	8	tail	0719-0493	9	8	1.125
	104 h AEL	8	tail	0720-0495	5	4	1.25
	104 h AEL	8	tail	0721-0498	17.059	15.412	1.10686
	104 h AEL	8	tail	0722-0495	7	8	0.875
	104 h AEL	8	tail	0723-0499	8.4	6.4	1.3125
	104 h AEL	8	tail	0724-0498	14	17	0.823529
	104 h AEL	8	tail	0725-0499	18	22.667	0.794106
	104 h AEL	8	tail	0726-0499	29	34	0.852941
	104 h AEL	8	tail	0727-0504	7.219	5	1.4438
	104 h AEL	8	tail	0728-0500	66	60.5	1.09091
	104 h AEL	8	tail	0729-0500	81	69	1.17391
	104 h AEL	8	tail	0731-0503	66.5	58.188	1.14285
	104 h AEL	8	tail	0733-0506	41.667	41.2	1.01133
	104 h AEL	8	tail	0734-0504	7	8	0.875
	104 h AEL	8	tail	0736-0507	29.333	31.333	0.93617
	104 h AEL	8	tail	0737-0508	40.714	35.429	1.14917
	104 h AEL	8	tail	0738-0507	11	17	0.647059
	104 h AEL	8	tail	0739-0508	62.385	59.615	1.04646
	104 h AEL	8	tail	0742-0513	8.769	9.038	0.970237
	104 h AEL	8	tail	0745-0517	54.273	52.455	1.03466
	104 h AEL	8	tail	0746-0524	18.846	20.133	0.936075
	104 h AEL	8	tail	0748-0521	11	8	1.375
	104 h AEL	8	tail	0749-0527	28.756	28.64	1.00405
	104 h AEL	8	tail	0750-0526	44.833	38.119	1.17613
	104 h AEL	8	tail	0751-0527	55.791	45.919	1.21499
	104 h AEL	8	tail	0752-0528	57.915	50.394	1.14924
	104 h AEL	8	tail	0753-0523	14	17	0.823529
	104 h AEL	8	tail	0754-0525	11	17	0.647059
	104 h AEL	8	tail	0755-0525	44	34	1.29412
	104 h AEL	8	tail	0756-0526	23.5	17	1.38235
	104 h AEL	8	tail	0758-0530	6.615	4	1.65375
	104 h AEL	8	tail	0759-0533	28.333	29.476	0.961223
	104 h AEL	8	tail	0761-0532	73	52	1.40385
	104 h AEL	8	tail	0763-0534	29	34	0.852941
	104 h AEL	8	tail	0764-0537	29.625	27	1.09722
	104 h AEL	8	tail	0765-0539	26	25.4	1.02362
	104 h AEL	8	tail	0766-0536	44	52	0.846154
	104 h AEL	8	tail	0767-0541	30.5	21	1.45238
	104 h AEL	8	tail	0768-0540	25	26	0.961538
	104 h AEL	8	tail	0769-0542	30.4	25.8	1.17829
	104 h AEL	8	tail	0770-0544	24.593	27.667	0.888893
	104 h AEL	8	tail	0771-0544	16.909	19.364	0.873218
	104 h AEL	8	tail	0773-0544	77	52	1.48077
	104 h AEL	8	tail	0774-0547	18.778	19	0.988316
	104 h AEL	8	tail	0775-0548	16.778	21.889	0.766504
	104 h AEL	11	head	0054-0225	5.333	6.5	0.820462
	104 h AEL	11	head	0087-0278	9	4	2.25
	104 h AEL	11	head	0096-0283	5.25	4.75	1.10526
	104 h AEL	11	head	0108-0295	6.5	4	1.625
	104 h AEL	11	head	0130-0323	4	7	0.571429
	104 h AEL	11	head	0204-0394	5	5.5	0.909091
	104 h AEL	11	head	0222-0407	6.4	4.2	1.52381
	104 h AEL	11	head	0250-0429	7	4	1.75
	104 h AEL	11	head	0255-0433	7	7	1
	104 h AEL	11	head	0256-0434	4.5	4	1.125
	104 h AEL	11	head	0307-0463	6	4	1.5
	104 h AEL	11	head	0322-0468	6	6	1
	104 h AEL	11	head	0334-0472	7	4	1.75
	104 h AEL	11	head	0364-0489	5.8	4.4	1.31818
	104 h AEL	11	head	0380-0496	5	4	1.25
	104 h AEL	11	head	0381-0497	5	5	1
	104 h AEL	11	head	0400-0506	6.5	4.5	1.44444
	104 h AEL	11	head	0414-0520	8.621	9.908	0.870105
	104 h AEL	11	head	0442-0530	7	12	0.583333
	104 h AEL	11	head	0443-0533	9.2	13.775	0.667877
	104 h AEL	11	head	0447-0531	8	4	2
	104 h AEL	11	head	0452-0536	11.571	15.607	0.741398
	104 h AEL	11	head	0457-0537	8	5	1.6
	104 h AEL	11	head	0458-0538	7	5	1.4
	104 h AEL	11	head	0466-0542	11.421	14.158	0.806682
	104 h AEL	11	head	0468-0542	19.167	19	1.00879
	104 h AEL	11	head	0475-0548	9.071	12.143	0.747015
	104 h AEL	11	head	0491-0557	8	12	0.666667
	104 h AEL	11	head	0498-0561	7.25	10.5	0.690476
	104 h AEL	11	head	0501-0566	13	23.75	0.547368
	104 h AEL	11	head	0502-0567	7	4	1.75
	104 h AEL	11	head	0504-0568	8.2	7.4	1.10811
	104 h AEL	12	tail	0004-0153	7	4	1.75
	104 h AEL	12	tail	0008-0158	7	4	1.75
	104 h AEL	12	tail	0014-0162	7	4.8	1.45833
	104 h AEL	12	tail	0019-0167	5	4	1.25
	104 h AEL	12	tail	0037-0179	7	4	1.75
	104 h AEL	12	tail	0071-0201	7	4	1.75
	104 h AEL	12	tail	0076-0206	9	8	1.125
	104 h AEL	12	tail	0079-0208	11	8	1.375
	104 h AEL	12	tail	0081-0209	7	8	0.875
	104 h AEL	12	tail	0088-0222	5.8	4	1.45
	104 h AEL	12	tail	0105-0234	8	4	2
	104 h AEL	12	tail	0113-0243	5.857	6	0.976167
	104 h AEL	12	tail	0116-0245	7	8	0.875
	104 h AEL	12	tail	0123-0251	5	4	1.25
	104 h AEL	12	tail	0129-0255	5	8	0.625
	104 h AEL	12	tail	0130-0257	5	4	1.25
	104 h AEL	12	tail	0133-0258	7	8	0.875
	104 h AEL	12	tail	0135-0260	7	8	0.875
	104 h AEL	12	tail	0142-0267	7	8	0.875
	104 h AEL	12	tail	0157-0277	7	8	0.875
	104 h AEL	12	tail	0163-0285	7	8	0.875
	104 h AEL	12	tail	0172-0297	8	4	2
	104 h AEL	12	tail	0173-0299	6.333	4	1.58325
	104 h AEL	12	tail	0177-0301	7.4	4	1.85
	104 h AEL	12	tail	0189-0310	7	8	0.875
	104 h AEL	12	tail	0192-0311	6.333	4	1.58325
	104 h AEL	12	tail	0202-0315	7	8	0.875
	104 h AEL	12	tail	0209-0320	5.667	4	1.41675
	104 h AEL	12	tail	0230-0333	9	4	2.25
	104 h AEL	12	tail	0246-0346	9	4	2.25
	104 h AEL	12	tail	0263-0357	7	4	1.75
	104 h AEL	12	tail	0267-0357	7	8	0.875
	104 h AEL	12	tail	0276-0361	9	4	2.25
	104 h AEL	12	tail	0290-0371	7	8	0.875
	104 h AEL	12	tail	0305-0379	7	8	0.875
	104 h AEL	12	tail	0310-0382	9	4	2.25
	104 h AEL	12	tail	0314-0384	7	8	0.875
	104 h AEL	12	tail	0327-0392	5	4	1.25
	104 h AEL	12	tail	0333-0395	7.667	4	1.91675
	104 h AEL	12	tail	0336-0395	7	8	0.875
	104 h AEL	12	tail	0349-0406	9	4	2.25
	104 h AEL	12	tail	0351-0407	5	4	1.25
	104 h AEL	12	tail	0352-0408	5.667	8	0.708375
	104 h AEL	12	tail	0364-0414	7	8	0.875
	104 h AEL	12	tail	0366-0414	6	4	1.5
	104 h AEL	12	tail	0367-0414	7	8	0.875
	104 h AEL	12	tail	0370-0415	9	4	2.25
	104 h AEL	12	tail	0372-0418	7	8	0.875
	104 h AEL	12	tail	0375-0421	7	8	0.875
	104 h AEL	12	tail	0380-0423	5	8	0.625
	104 h AEL	12	tail	0381-0424	5	6.667	0.749963
	104 h AEL	12	tail	0384-0424	7	8	0.875
	104 h AEL	12	tail	0385-0424	7	8	0.875
	104 h AEL	12	tail	0387-0426	10.667	8	1.33337
	104 h AEL	12	tail	0389-0427	7.923	4.308	1.83914
	104 h AEL	12	tail	0390-0430	8.222	11.4	0.721228
	104 h AEL	12	tail	0391-0428	6.429	8.071	0.796556
	104 h AEL	12	tail	0392-0429	7	4.8	1.45833
	104 h AEL	12	tail	0394-0432	7	8	0.875
	104 h AEL	12	tail	0396-0432	8.333	11	0.757545
	104 h AEL	12	tail	0397-0434	7.5	7.125	1.05263
	104 h AEL	12	tail	0398-0432	7	8	0.875
	104 h AEL	12	tail	0399-0435	6.333	8	0.791625
	104 h AEL	12	tail	0401-0435	9.667	8	1.20837
	104 h AEL	12	tail	0402-0434	7	8	0.875
	104 h AEL	12	tail	0404-0437	7	4.8	1.45833
	104 h AEL	12	tail	0405-0438	8.476	10.143	0.83565
	104 h AEL	12	tail	0406-0435	11	8	1.375
	104 h AEL	12	tail	0407-0435	7	8	0.875
	104 h AEL	12	tail	0408-0441	13.625	15.175	0.897858
	104 h AEL	12	tail	0409-0437	5	8	0.625
	104 h AEL	12	tail	0410-0439	8.882	11.176	0.794739
	104 h AEL	12	tail	0411-0444	8.233	8.89	0.926097
	104 h AEL	12	tail	0412-0438	7	8	0.875
	104 h AEL	12	tail	0413-0444	8.464	8.982	0.942329
	104 h AEL	12	tail	0414-0442	6.667	6.75	0.987704
	104 h AEL	12	tail	0415-0443	9.067	12.2	0.743197
	104 h AEL	12	tail	0417-0442	7	14.75	0.474576
	104 h AEL	12	tail	0418-0445	10.939	15.143	0.72238
	104 h AEL	12	tail	0419-0442	7	8	0.875
	104 h AEL	12	tail	0420-0445	9.156	14.719	0.622053
	104 h AEL	12	tail	0421-0445	12	17.308	0.693321
	104 h AEL	12	tail	0422-0443	7	17	0.411765
	104 h AEL	12	tail	0423-0443	7	8	0.875
	104 h AEL	12	tail	0424-0444	8.714	10.571	0.824331
	104 h AEL	12	tail	0425-0444	14	8	1.75
	104 h AEL	12	tail	0426-0447	9.714	12.738	0.7626
	104 h AEL	12	tail	0427-0448	9.208	12.688	0.725725
	104 h AEL	12	tail	0428-0447	10.364	12.091	0.857166
	104 h AEL	12	tail	0429-0448	8.538	8.077	1.05708
	104 h AEL	12	tail	0430-0451	13.474	16.491	0.817052
	104 h AEL	12	tail	0431-0452	14.703	18.324	0.80239
	104 h AEL	12	tail	0432-0447	7	8	0.875
	104 h AEL	12	tail	0433-0449	9.875	10.25	0.963415
	104 h AEL	12	tail	0434-0451	11.66	14.48	0.805249
	104 h AEL	12	tail	0435-0448	7.667	9.5	0.807053
	104 h AEL	12	tail	0436-0449	9	14.75	0.610169
	104 h AEL	12	tail	0437-0450	8.118	10.647	0.762468
	104 h AEL	12	tail	0438-0451	15.595	17.946	0.868996
	104 h AEL	12	tail	0439-0449	11.5	22.3	0.515695
	104 h AEL	12	tail	0440-0449	12.5	8	1.5625
	104 h AEL	12	tail	0441-0455	22.553	21.447	1.05157
	104 h AEL	12	tail	0442-0449	11	8	1.375
	104 h AEL	12	tail	0443-0451	9.5	12.5	0.76
	104 h AEL	12	tail	0444-0449	14	17	0.823529
	104 h AEL	12	tail	0445-0454	16.6	17	0.976471
	104 h AEL	12	tail	0446-0453	12.5	17	0.735294
	104 h AEL	12	tail	0447-0453	55	34	1.61765
	104 h AEL	12	tail	0448-0453	252.5	164.5	1.53495
	104 h AEL	12	tail	0449-0454	7	8	0.875
	104 h AEL	12	tail	0450-0455	13.4	20.4	0.656863
	104 h AEL	12	tail	0451-0456	14	8	1.75
	104 h AEL	12	tail	0452-0461	20.864	22.386	0.932011
	104 h AEL	12	tail	0453-0461	9.5	9.929	0.956793
	104 h AEL	12	tail	0454-0462	15.143	18.286	0.82812
	104 h AEL	12	tail	0455-0461	16.4	20.6	0.796117
	104 h AEL	12	tail	0456-0460	9	12.5	0.72
	104 h AEL	12	tail	0457-0461	11.6	13.4	0.865672
	104 h AEL	12	tail	0458-0462	10.857	14.429	0.752443
	104 h AEL	12	tail	0459-0462	19.467	22.267	0.874253
	104 h AEL	12	tail	0460-0464	15.615	19.718	0.791916
	104 h AEL	12	tail	0461-0463	7	8	0.875
	104 h AEL	12	tail	0462-0464	7	34	0.205882
	104 h AEL	12	tail	0463-0466	14.062	16.938	0.830204
	104 h AEL	12	tail	0464-0466	16.667	21.778	0.765314
	104 h AEL	12	tail	0465-0465	11	8	1.375
	104 h AEL	12	tail	0466-0466	11	17	0.647059
	104 h AEL	12	tail	0467-0468	13.176	12.765	1.0322
	104 h AEL	12	tail	0468-0471	13.429	15.98	0.840363
	104 h AEL	12	tail	0469-0468	11.692	19.077	0.612885
	104 h AEL	12	tail	0470-0469	20.4	22.4	0.910714
	104 h AEL	12	tail	0471-0471	12.921	14.737	0.876773
	104 h AEL	12	tail	0472-0471	38.5	43	0.895349
	104 h AEL	12	tail	0473-0473	10.286	10.571	0.973039
	104 h AEL	12	tail	0474-0472	44.5	47.167	0.943456
	104 h AEL	12	tail	0475-0472	22.364	25	0.89456
	104 h AEL	12	tail	0476-0470	33	26	1.26923
	104 h AEL	12	tail	0477-0474	104.9	95.15	1.10247
	104 h AEL	12	tail	0478-0474	20.133	21.311	0.944723
	104 h AEL	12	tail	0479-0472	16	21.5	0.744186
	104 h AEL	12	tail	0480-0473	17.2	19.6	0.877551
	104 h AEL	12	tail	0481-0474	17.071	18.286	0.933556
	104 h AEL	12	tail	0482-0474	15	17	0.882353
	104 h AEL	12	tail	0483-0477	11.431	13.471	0.848564
	104 h AEL	12	tail	0484-0476	17.074	19.593	0.871434
	104 h AEL	12	tail	0485-0475	13	17	0.764706
	104 h AEL	12	tail	0486-0476	19.423	24.462	0.794007
	104 h AEL	12	tail	0487-0475	22	26	0.846154
	104 h AEL	12	tail	0488-0475	14	17	0.823529
	104 h AEL	12	tail	0489-0479	18.917	22.083	0.856632
	104 h AEL	12	tail	0490-0478	20.75	23.5	0.882979
	104 h AEL	12	tail	0491-0477	23.5	30	0.783333
	104 h AEL	12	tail	0492-0481	15.735	18.765	0.838529
	104 h AEL	12	tail	0493-0478	25	26	0.961538
	104 h AEL	12	tail	0494-0481	12.733	14.6	0.872123
	104 h AEL	12	tail	0495-0479	18	26	0.692308
	104 h AEL	12	tail	0496-0482	16.667	12.5	1.33336
	104 h AEL	12	tail	0497-0483	38	32.8	1.15854
	104 h AEL	12	tail	0498-0482	22	26	0.846154
	104 h AEL	12	tail	0499-0483	26.929	28.714	0.937835
	104 h AEL	12	tail	0500-0485	47.81	43.143	1.10818
	104 h AEL	12	tail	0501-0483	20	26	0.769231
	104 h AEL	12	tail	0502-0483	22	17	1.29412
	104 h AEL	12	tail	0503-0484	22	30	0.733333
	104 h AEL	12	tail	0504-0486	38.188	39.688	0.962205
	104 h AEL	12	tail	0505-0484	14	17	0.823529
	104 h AEL	12	tail	0506-0485	36.333	37	0.981973
	104 h AEL	12	tail	0507-0486	17.75	19.25	0.922078
	104 h AEL	12	tail	0508-0487	21.667	25.667	0.844158
	104 h AEL	12	tail	0509-0486	14	17	0.823529
	104 h AEL	12	tail	0510-0487	19	17	1.11765
	104 h AEL	12	tail	0511-0490	25.034	25.379	0.986406
	104 h AEL	12	tail	0512-0490	19.5	22.571	0.86394
	104 h AEL	12	tail	0513-0491	20.654	22	0.938818
	104 h AEL	12	tail	0514-0488	14	17	0.823529
	104 h AEL	12	tail	0515-0488	92	78	1.17949
	104 h AEL	12	tail	0516-0489	36.5	30	1.21667
	104 h AEL	12	tail	0517-0490	14	26	0.538462
	104 h AEL	12	tail	0518-0491	25	26	0.961538
	104 h AEL	12	tail	0519-0494	39.882	35.941	1.10965
	104 h AEL	12	tail	0520-0493	23.333	23	1.01448
	104 h AEL	12	tail	0521-0492	18	17	1.05882
	104 h AEL	12	tail	0522-0494	16.667	21.5	0.775209
	104 h AEL	12	tail	0523-0494	43.833	38.667	1.1336
	104 h AEL	12	tail	0524-0497	16.37	17.963	0.911318
	104 h AEL	12	tail	0525-0499	20.538	23.026	0.891948
	104 h AEL	12	tail	0526-0496	24.5	30	0.816667
	104 h AEL	12	tail	0527-0498	14.919	18.216	0.819005
	104 h AEL	12	tail	0528-0500	59.625	44.906	1.32777
	104 h AEL	12	tail	0529-0499	44.75	39.75	1.12579
	104 h AEL	12	tail	0530-0501	60.25	42.438	1.41972
	104 h AEL	12	tail	0531-0498	42	43	0.976744
	104 h AEL	12	tail	0532-0499	25.333	17	1.49018
	104 h AEL	12	tail	0533-0503	28.87	25.826	1.11787
	104 h AEL	12	tail	0534-0504	27.704	33.37	0.830207
	104 h AEL	12	tail	0535-0506	13.727	14.818	0.926373
	104 h AEL	12	tail	0536-0504	19.571	25.714	0.761103
	104 h AEL	12	tail	0537-0504	22.333	25.833	0.864514
	104 h AEL	12	tail	0538-0503	33	26	1.26923
	104 h AEL	12	tail	0539-0504	18	26	0.692308
	104 h AEL	12	tail	0540-0506	251.769	236	1.06682
	104 h AEL	12	tail	0541-0509	18.377	19.283	0.953016
	104 h AEL	12	tail	0542-0508	19.182	19.864	0.965667
	104 h AEL	12	tail	0543-0506	21.667	25.667	0.844158
	104 h AEL	12	tail	0544-0508	16	19.7	0.812183
	104 h AEL	12	tail	0545-0509	28.606	23.515	1.2165
	104 h AEL	12	tail	0546-0508	26	23.455	1.10851
	104 h AEL	12	tail	0547-0507	18	12.5	1.44
	104 h AEL	12	tail	0548-0512	14.237	16.661	0.854511
	104 h AEL	12	tail	0549-0510	19.167	18.5	1.03605
	104 h AEL	12	tail	0550-0512	23.767	23.933	0.993064
	104 h AEL	12	tail	0551-0511	22	26	0.846154
	104 h AEL	12	tail	0552-0512	17	17	1
	104 h AEL	12	tail	0553-0513	32.8	29.8	1.10067
	104 h AEL	12	tail	0554-0514	43.167	37.625	1.1473
	104 h AEL	12	tail	0555-0512	16	12.5	1.28
	104 h AEL	12	tail	0556-0514	39.294	31.824	1.23473
	104 h AEL	12	tail	0557-0513	10.5	12.5	0.84
	104 h AEL	12	tail	0558-0513	14	26	0.538462
	104 h AEL	12	tail	0559-0517	35.938	38.75	0.927432
	104 h AEL	12	tail	0560-0517	29.125	30	0.970833
	104 h AEL	12	tail	0561-0516	23	26	0.884615
	104 h AEL	12	tail	0562-0518	16.643	20.857	0.797958
	104 h AEL	12	tail	0563-0517	15.333	24	0.638875
	104 h AEL	12	tail	0564-0517	18	26	0.692308
	104 h AEL	12	tail	0565-0520	28.208	31.5	0.895492
	104 h AEL	12	tail	0566-0521	139.061	119.776	1.16101
	104 h AEL	12	tail	0567-0519	18	26	0.692308
	104 h AEL	12	tail	0568-0520	12	17	0.705882
	104 h AEL	12	tail	0569-0522	14.389	17.972	0.800634
	104 h AEL	12	tail	0570-0519	11	17	0.647059
	104 h AEL	12	tail	0571-0522	23	22.667	1.01469
	104 h AEL	12	tail	0572-0522	51	31.667	1.61051
	104 h AEL	12	tail	0573-0528	32.72	30.92	1.05821
	104 h AEL	12	tail	0574-0527	22	11	2
	104 h AEL	12	tail	0575-0528	20.733	23.4	0.886026
	104 h AEL	12	tail	0576-0533	26.419	27.757	0.951796
	104 h AEL	12	tail	0577-0528	36.5	38.5	0.948052
	104 h AEL	12	tail	0578-0529	10.667	11	0.969727
	104 h AEL	12	tail	0579-0529	10.667	11	0.969727
	104 h AEL	12	tail	0580-0533	19.074	19.185	0.994214
	104 h AEL	12	tail	0581-0530	7	8	0.875
	104 h AEL	12	tail	0582-0532	64.76	50.28	1.28799
	104 h AEL	12	tail	0583-0532	50	46	1.08696
	104 h AEL	12	tail	0584-0531	11	8	1.375
	104 h AEL	12	tail	0585-0534	11.429	11.857	0.963903
	104 h AEL	12	tail	0586-0533	12.2	22.2	0.54955
	104 h AEL	12	tail	0587-0533	11	8	1.375
	104 h AEL	12	tail	0588-0536	10.758	9.909	1.08568
	104 h AEL	12	tail	0589-0534	18	8	2.25
	104 h AEL	12	tail	0590-0536	58.778	48.667	1.20776
	104 h AEL	12	tail	0591-0538	14.467	18.967	0.762746
	104 h AEL	12	tail	0592-0540	10.9	12.5	0.872
	104 h AEL	12	tail	0593-0538	7	8	0.875
	104 h AEL	12	tail	0594-0540	12.95	10.75	1.20465
	104 h AEL	12	tail	0595-0542	10.524	11	0.956727
	104 h AEL	12	tail	0596-0543	11.081	9.703	1.14202
	104 h AEL	12	tail	0597-0545	8.971	10.6	0.846321
	104 h AEL	12	tail	0598-0542	13.5	17	0.794118
	104 h AEL	12	tail	0599-0544	20.533	21.8	0.941881
	104 h AEL	12	tail	0600-0543	7	17	0.411765
	104 h AEL	12	tail	0601-0546	45.5	34.5	1.31884
	104 h AEL	12	tail	0602-0550	16.167	12	1.34725
	104 h AEL	12	tail	0603-0549	15	14.75	1.01695
	104 h AEL	12	tail	0604-0548	25	26	0.961538
	104 h AEL	12	tail	0605-0553	10	9.286	1.07689
	104 h AEL	12	tail	0606-0556	17.172	18.828	0.912046
	104 h AEL	12	tail	0607-0554	7	8	0.875
	104 h AEL	12	tail	0608-0557	8.727	9.636	0.905666
	104 h AEL	12	tail	0609-0556	16.75	19.25	0.87013
	104 h AEL	12	tail	0610-0557	16.5	8	2.0625
	104 h AEL	12	tail	0611-0567	10.25	9.5	1.07895
	104 h AEL	12	tail	0612-0565	11	17	0.647059
	104 h AEL	15	head	0005-0089	5.4	4.8	1.125
	104 h AEL	15	head	0010-0094	4.333	5.333	0.812488
	104 h AEL	15	head	0021-0099	7	4	1.75
	104 h AEL	15	head	0028-0103	5	4	1.25
	104 h AEL	15	head	0043-0107	5	4	1.25
	104 h AEL	15	head	0056-0111	7	8	0.875
	104 h AEL	15	head	0068-0116	5	4	1.25
	104 h AEL	15	head	0126-0144	5.8	4	1.45
	104 h AEL	15	head	0158-0156	7	8	0.875
	104 h AEL	15	head	0169-0161	8.333	4	2.08325
	104 h AEL	15	head	0194-0169	9	4	2.25
	104 h AEL	15	head	0195-0169	5	4	1.25
	104 h AEL	15	head	0226-0183	6.429	4.571	1.40648
	104 h AEL	15	head	0249-0192	7	8	0.875
	104 h AEL	15	head	0263-0195	9	8	1.125
	104 h AEL	15	head	0264-0195	7	4	1.75
	104 h AEL	15	head	0270-0198	11	8	1.375
	104 h AEL	15	head	0294-0206	4	4	1
	104 h AEL	15	head	0304-0212	5	4	1.25
	104 h AEL	15	head	0311-0214	7	4	1.75
	104 h AEL	15	head	0322-0217	5	8	0.625
	104 h AEL	15	head	0350-0225	7	8	0.875
	104 h AEL	15	head	0363-0231	5.857	7	0.836714
	104 h AEL	15	head	0396-0240	11	8	1.375
	104 h AEL	15	head	0456-0263	5.667	5.333	1.06263
	104 h AEL	15	head	0472-0275	7.261	5.522	1.31492
	104 h AEL	15	head	0484-0275	6.805	4.488	1.51627
	104 h AEL	15	head	0488-0275	7	8	0.875
	104 h AEL	15	head	0492-0276	8.333	5.333	1.56254
	104 h AEL	15	head	0493-0276	7	4.8	1.45833
	104 h AEL	15	head	0496-0277	7	4	1.75
	104 h AEL	15	head	0499-0280	8.278	9.556	0.866262
	104 h AEL	15	head	0501-0280	7.577	5.231	1.44848
	104 h AEL	15	head	0502-0281	8.5	9.125	0.931507
	104 h AEL	15	head	0503-0280	7	8	0.875
	104 h AEL	15	head	0505-0282	8.818	7.576	1.16394
	104 h AEL	15	head	0506-0282	7.088	5.941	1.19307
	104 h AEL	15	head	0514-0286	18.667	17	1.09806
	104 h AEL	15	head	0515-0287	22.104	21.438	1.03107
	104 h AEL	15	head	0517-0290	14.125	11.65	1.21245
	104 h AEL	15	head	0520-0290	11.829	13.886	0.851865
	104 h AEL	15	head	0521-0287	16.9	15.2	1.11184
	104 h AEL	15	head	0523-0290	19.692	22.385	0.879696
	104 h AEL	15	head	0525-0291	16.571	17	0.974765
	104 h AEL	15	head	0526-0289	22	60	0.366667
	104 h AEL	15	head	0527-0292	11.1	13.85	0.801444
	104 h AEL	15	head	0528-0293	35.706	29.824	1.19722
	104 h AEL	15	head	0529-0293	9	13.5	0.666667
	104 h AEL	15	head	0532-0294	8.778	8	1.09725
	104 h AEL	15	head	0533-0294	30.385	26.692	1.13836
	104 h AEL	15	head	0534-0295	7	4.4	1.59091
	104 h AEL	15	head	0539-0296	42.286	34.929	1.21063
	104 h AEL	15	head	0542-0297	8.917	6.75	1.32104
	104 h AEL	15	head	0543-0295	40	30	1.33333
	104 h AEL	15	head	0545-0297	10.5	6	1.75
	104 h AEL	15	head	0546-0299	36.15	32.25	1.12093
	104 h AEL	15	head	0550-0305	25.575	22.849	1.11931
	104 h AEL	15	head	0551-0299	40.833	34.333	1.18932
	104 h AEL	15	head	0552-0299	8.333	12.5	0.66664
	104 h AEL	15	head	0553-0300	42.375	42.5	0.997059
	104 h AEL	15	head	0554-0300	42.818	39	1.0979
	104 h AEL	15	head	0556-0301	96.143	67.286	1.42887
	104 h AEL	15	head	0557-0303	7	6.476	1.08091
	104 h AEL	15	head	0558-0300	53.333	37.333	1.42858
	104 h AEL	15	head	0559-0301	86.308	62.154	1.38862
	104 h AEL	15	head	0560-0302	7.636	4.364	1.74977
	104 h AEL	15	head	0561-0303	49.292	42.667	1.15527
	104 h AEL	15	head	0562-0302	111.5	90.75	1.22865
	104 h AEL	15	head	0564-0304	78.727	48.545	1.62173
	104 h AEL	15	head	0565-0304	35.9	32.55	1.10292
	104 h AEL	15	head	0566-0312	40.379	36.242	1.11415
	104 h AEL	15	head	0567-0306	176.885	140.885	1.25553
	104 h AEL	15	head	0568-0306	37.429	30.071	1.24469
	104 h AEL	15	head	0569-0304	40	34.5	1.15942
	104 h AEL	15	head	0571-0309	6.481	4.778	1.35643
	104 h AEL	15	head	0572-0305	22	17	1.29412
	104 h AEL	15	head	0573-0311	29.438	31.854	0.924154
	104 h AEL	15	head	0574-0306	26	27.6	0.942029
	104 h AEL	15	head	0575-0309	7.2	6.45	1.11628
	104 h AEL	15	head	0576-0308	18.6	16.867	1.10275
	104 h AEL	15	head	0579-0309	40.333	33.733	1.19565
	104 h AEL	15	head	0582-0311	13.958	15.833	0.881576
	104 h AEL	15	head	0583-0309	193	153	1.26144
	104 h AEL	15	head	0584-0309	7	8	0.875
	104 h AEL	15	head	0586-0309	55	56	0.982143
	104 h AEL	15	head	0587-0314	36.524	30.238	1.20788
	104 h AEL	15	head	0589-0315	36.969	34.906	1.0591
	104 h AEL	15	head	0590-0312	44	34	1.29412
	104 h AEL	15	head	0593-0316	7.423	4.346	1.70801
	104 h AEL	15	head	0594-0318	55.5	49.353	1.12455
	104 h AEL	15	head	0595-0313	33	34	0.970588
	104 h AEL	15	head	0596-0317	27.875	25.75	1.08252
	104 h AEL	15	head	0597-0316	46.136	38.545	1.19694
	104 h AEL	15	head	0600-0315	36	34	1.05882
	104 h AEL	15	head	0602-0317	23.5	17	1.38235
	104 h AEL	15	head	0603-0316	29	34	0.852941
	104 h AEL	15	head	0604-0317	33	30	1.1
	104 h AEL	15	head	0605-0317	25.5	21.5	1.18605
	104 h AEL	15	head	0606-0320	54.667	37.333	1.46431
	104 h AEL	15	head	0607-0319	48	60	0.8
	104 h AEL	15	head	0608-0321	32.952	28.286	1.16496
	104 h AEL	15	head	0609-0325	7.619	5.841	1.3044
	104 h AEL	15	head	0610-0325	69.733	51.733	1.34794
	104 h AEL	15	head	0611-0325	30.577	28.731	1.06425
	104 h AEL	15	head	0612-0325	62.375	42.5	1.46765
	104 h AEL	15	head	0613-0330	17.271	16.136	1.07034
	104 h AEL	15	head	0614-0325	32.684	33.368	0.979501
	104 h AEL	15	head	0615-0332	102.31	79.479	1.28726
	104 h AEL	15	head	0616-0329	35.441	31.294	1.13252
	104 h AEL	15	head	0620-0328	7	7.462	0.938086
	104 h AEL	15	head	0621-0328	22.286	28.143	0.791884
	104 h AEL	15	head	0622-0327	44	43	1.02326
	104 h AEL	15	head	0623-0327	33	26	1.26923
	104 h AEL	15	head	0624-0329	15.176	19	0.798737
	104 h AEL	15	head	0625-0330	15.5	17.5	0.885714
	104 h AEL	15	head	0626-0331	34.5	32.7	1.05505
	104 h AEL	15	head	0627-0333	34.333	29.333	1.17046
	104 h AEL	15	head	0628-0331	26.444	26.556	0.995782
	104 h AEL	15	head	0629-0334	8.286	8.286	1
	104 h AEL	15	head	0630-0333	25.591	28.227	0.906614
	104 h AEL	15	head	0631-0334	35.429	31.905	1.11045
	104 h AEL	15	head	0632-0333	27.833	24.167	1.15169
	104 h AEL	15	head	0633-0335	27.521	30.042	0.916084
	104 h AEL	15	head	0634-0332	11	8	1.375
	104 h AEL	15	head	0635-0336	25.236	25.545	0.987904
	104 h AEL	15	head	0636-0339	68.983	57.267	1.20459
	104 h AEL	15	head	0637-0335	29.385	31.731	0.926066
	104 h AEL	15	head	0638-0337	8.569	4.431	1.93387
	104 h AEL	15	head	0639-0335	32.643	27.571	1.18396
	104 h AEL	15	head	0640-0334	15.75	17	0.926471
	104 h AEL	15	head	0641-0335	27.182	27.364	0.993349
	104 h AEL	15	head	0642-0337	46.852	36.444	1.28559
	104 h AEL	15	head	0643-0337	116.2	71.6	1.62291
	104 h AEL	15	head	0645-0337	23.062	24.75	0.931798
	104 h AEL	15	head	0646-0338	24.833	23	1.0797
	104 h AEL	15	head	0647-0338	38.588	32.412	1.19055
	104 h AEL	15	head	0648-0339	26.75	25.812	1.03634
	104 h AEL	15	head	0649-0340	54.75	52.056	1.05175
	104 h AEL	15	head	0650-0338	31.538	27.077	1.16475
	104 h AEL	15	head	0652-0339	34.6	30.533	1.1332
	104 h AEL	15	head	0653-0339	14.043	14.261	0.984714
	104 h AEL	15	head	0654-0338	30	32.6	0.920245
	104 h AEL	15	head	0655-0340	20.786	18.929	1.0981
	104 h AEL	15	head	0656-0340	20	34.5	0.57971
	104 h AEL	15	head	0657-0342	38.232	35.518	1.07641
	104 h AEL	15	head	0658-0342	28.618	24.706	1.15834
	104 h AEL	15	head	0660-0342	18.417	22.167	0.83083
	104 h AEL	15	head	0661-0342	20.75	22.917	0.905441
	104 h AEL	15	head	0662-0340	92	69	1.33333
	104 h AEL	15	head	0663-0346	9	10.81	0.832562
	104 h AEL	15	head	0664-0344	33.4	32.067	1.04157
	104 h AEL	15	head	0665-0346	47.84	37.72	1.26829
	104 h AEL	15	head	0668-0347	34.862	32.552	1.07096
	104 h AEL	15	head	0669-0346	27	25.714	1.05001
	104 h AEL	15	head	0670-0349	25.368	24.895	1.019
	104 h AEL	15	head	0671-0347	25	27.083	0.923088
	104 h AEL	15	head	0674-0349	27	29.375	0.919149
	104 h AEL	15	head	0675-0349	23.2	23.2	1
	104 h AEL	15	head	0676-0349	64.571	44.286	1.45805
	104 h AEL	15	head	0677-0347	29	26	1.11538
	104 h AEL	15	head	0678-0351	119.188	79.375	1.50158
	104 h AEL	15	head	0679-0353	50.69	38.69	1.31016
	104 h AEL	15	head	0680-0349	27.5	21.5	1.27907
	104 h AEL	15	head	0682-0350	24	29.4	0.816327
	104 h AEL	15	head	0683-0352	44.5	35.667	1.24765
	104 h AEL	15	head	0684-0357	99.295	77.023	1.28916
	104 h AEL	15	head	0685-0358	13.24	13.519	0.979362
	104 h AEL	15	head	0686-0354	6.556	6.222	1.05368
	104 h AEL	15	head	0687-0351	22	26	0.846154
	104 h AEL	15	head	0688-0354	48.81	47.143	1.03536
	104 h AEL	15	head	0689-0356	33.192	30.385	1.09238
	104 h AEL	15	head	0690-0357	55.075	43.425	1.26828
	104 h AEL	15	head	0691-0353	22	17	1.29412
	104 h AEL	15	head	0692-0355	28.75	27.875	1.03139
	104 h AEL	15	head	0693-0359	14.717	16.906	0.870519
	104 h AEL	15	head	0694-0356	32.941	32.235	1.0219
	104 h AEL	15	head	0695-0355	9.333	11	0.848455
	104 h AEL	15	head	0696-0355	107	86	1.24419
	104 h AEL	15	head	0697-0359	35.27	33.486	1.05328
	104 h AEL	15	head	0698-0355	29	26	1.11538
	104 h AEL	15	head	0699-0355	18	43	0.418605
	104 h AEL	15	head	0700-0363	27.554	29.964	0.91957
	104 h AEL	15	head	0701-0356	33	52	0.634615
	104 h AEL	15	head	0702-0360	52.875	43.708	1.20973
	104 h AEL	15	head	0703-0357	7	8	0.875
	104 h AEL	15	head	0704-0360	18.31	18.828	0.972488
	104 h AEL	15	head	0705-0363	30.643	29.9	1.02485
	104 h AEL	15	head	0706-0361	29.265	30.912	0.94672
	104 h AEL	15	head	0707-0358	18	26	0.692308
	104 h AEL	15	head	0708-0358	33	26	1.26923
	104 h AEL	15	head	0709-0359	33	26	1.26923
	104 h AEL	15	head	0710-0361	12.812	9.125	1.40405
	104 h AEL	15	head	0711-0363	30.353	24.706	1.22857
	104 h AEL	15	head	0712-0363	31.609	37.348	0.846337
	104 h AEL	15	head	0713-0360	25	26	0.961538
	104 h AEL	15	head	0714-0361	15.667	17	0.921588
	104 h AEL	15	head	0715-0363	30.667	24.6	1.24663
	104 h AEL	15	head	0716-0363	41.167	37.167	1.10762
	104 h AEL	15	head	0717-0367	15.217	19.957	0.762489
	104 h AEL	15	head	0718-0366	44.154	36.654	1.20462
	104 h AEL	15	head	0719-0362	11	26	0.423077
	104 h AEL	15	head	0720-0365	14.6	18.6	0.784946
	104 h AEL	15	head	0721-0366	31.25	29.341	1.06506
	104 h AEL	15	head	0722-0369	30.439	32	0.951219
	104 h AEL	15	head	0723-0366	35.929	34.321	1.04685
	104 h AEL	15	head	0724-0371	35.876	35.966	0.997498
	104 h AEL	15	head	0725-0366	31.75	32.65	0.972435
	104 h AEL	15	head	0726-0365	18	17	1.05882
	104 h AEL	15	head	0727-0365	34.5	30	1.15
	104 h AEL	15	head	0728-0368	9.429	10.571	0.891969
	104 h AEL	15	head	0729-0366	32.5	34	0.955882
	104 h AEL	15	head	0730-0367	21.333	24.333	0.876711
	104 h AEL	15	head	0731-0367	35	34.222	1.02273
	104 h AEL	15	head	0732-0368	79.5	64.667	1.22938
	104 h AEL	15	head	0733-0370	38	33.929	1.11999
	104 h AEL	15	head	0734-0369	66.821	51.641	1.29395
	104 h AEL	15	head	0735-0368	60.5	56	1.08036
	104 h AEL	15	head	0736-0367	29	26	1.11538
	104 h AEL	15	head	0737-0370	19.739	23.13	0.853394
	104 h AEL	15	head	0738-0373	34.429	29.753	1.15716
	104 h AEL	15	head	0739-0370	28.393	28.75	0.987583
	104 h AEL	15	head	0740-0375	48.346	39.282	1.23074
	104 h AEL	15	head	0741-0370	45.583	36.083	1.26328
	104 h AEL	15	head	0742-0371	30.32	25.72	1.17885
	104 h AEL	15	head	0743-0369	27.667	27.556	1.00403
	104 h AEL	15	head	0744-0372	31.818	31.818	1
	104 h AEL	15	head	0745-0371	33.947	29.421	1.15384
	104 h AEL	15	head	0746-0369	36	26	1.38462
	104 h AEL	15	head	0747-0371	31	25	1.24
	104 h AEL	15	head	0748-0372	55.111	46.278	1.19087
	104 h AEL	15	head	0749-0371	62	34	1.82353
	104 h AEL	15	head	0750-0373	57.615	50.385	1.1435
	104 h AEL	15	head	0751-0378	45.533	36.573	1.24499
	104 h AEL	15	head	0752-0375	33.625	29	1.15948
	104 h AEL	15	head	0753-0374	28.5	24.864	1.14624
	104 h AEL	15	head	0754-0374	48.5	36.75	1.31973
	104 h AEL	15	head	0755-0375	31.286	30.667	1.02018
	104 h AEL	15	head	0756-0375	45.429	36.857	1.23257
	104 h AEL	15	head	0757-0378	25.844	27.625	0.935529
	104 h AEL	15	head	0758-0376	47.111	37.111	1.26946
	104 h AEL	15	head	0759-0378	17.833	18.694	0.953942
	104 h AEL	15	head	0760-0376	34.412	32.412	1.06171
	104 h AEL	15	head	0761-0378	29.304	29.174	1.00446
	104 h AEL	15	head	0762-0377	35.118	31.294	1.1222
	104 h AEL	15	head	0763-0379	22.467	21.133	1.06312
	104 h AEL	15	head	0764-0377	81	58.25	1.39056
	104 h AEL	15	head	0765-0379	29.576	31.545	0.937581
	104 h AEL	15	head	0766-0379	29.095	29.429	0.988651
	104 h AEL	15	head	0767-0380	35.435	33.565	1.05571
	104 h AEL	15	head	0768-0381	20.667	22.833	0.905137
	104 h AEL	15	head	0769-0382	119.704	83.222	1.43837
	104 h AEL	15	head	0770-0381	40.154	33	1.21679
	104 h AEL	15	head	0771-0382	30.5	29.267	1.04213
	104 h AEL	15	head	0772-0382	39.867	33.633	1.18535
	104 h AEL	15	head	0773-0381	26.333	31.333	0.840424
	104 h AEL	15	head	0774-0384	27.895	27.018	1.03246
	104 h AEL	15	head	0775-0386	20.708	22.969	0.901563
	104 h AEL	15	head	0776-0381	25	26	0.961538
	104 h AEL	15	head	0777-0384	23.958	24	0.99825
	104 h AEL	15	head	0778-0384	123.611	99.833	1.23818
	104 h AEL	15	head	0779-0384	51.167	45.278	1.13006
	104 h AEL	15	head	0780-0381	14	26	0.538462
	104 h AEL	15	head	0781-0385	29.24	27.48	1.06405
	104 h AEL	15	head	0782-0385	36.056	33.444	1.0781
	104 h AEL	15	head	0783-0384	31.364	28.909	1.08492
	104 h AEL	15	head	0784-0384	62.929	45.214	1.3918
	104 h AEL	15	head	0785-0385	27.783	28.478	0.975595
	104 h AEL	15	head	0786-0385	27.8	25.75	1.07961
	104 h AEL	15	head	0787-0388	50.354	45.521	1.10617
	104 h AEL	15	head	0788-0394	30.312	27.618	1.09755
	104 h AEL	15	head	0789-0389	15.071	17.929	0.840593
	104 h AEL	15	head	0790-0388	67.595	54.162	1.24802
	104 h AEL	15	head	0791-0390	55	39.659	1.38682
	104 h AEL	15	head	0792-0387	45.429	36.857	1.23257
	104 h AEL	15	head	0793-0386	23.5	31.333	0.750008
	104 h AEL	15	head	0794-0385	107	86	1.24419
	104 h AEL	15	head	0795-0391	21.69	23.069	0.940223
	104 h AEL	15	head	0796-0386	36	17	2.11765
	104 h AEL	15	head	0797-0389	27.077	25.769	1.05076
	104 h AEL	15	head	0798-0388	20.5	21.333	0.960953
	104 h AEL	15	head	0799-0391	24.793	23.931	1.03602
	104 h AEL	15	head	0800-0390	16.432	19.545	0.840727
	104 h AEL	15	head	0801-0388	42.667	31.667	1.34736
	104 h AEL	15	head	0802-0390	28.154	27.692	1.01668
	104 h AEL	15	head	0803-0391	23.048	21.19	1.08768
	104 h AEL	15	head	0804-0390	60	44.333	1.35339
	104 h AEL	15	head	0805-0388	44	43	1.02326
	104 h AEL	15	head	0806-0392	44.091	35.364	1.24678
	104 h AEL	15	head	0807-0390	19	23.75	0.8
	104 h AEL	15	head	0808-0392	37.969	34.844	1.08969
	104 h AEL	15	head	0809-0391	58.105	44.263	1.31272
	104 h AEL	15	head	0810-0393	67.229	61.029	1.10159
	104 h AEL	15	head	0811-0394	37.778	32.778	1.15254
	104 h AEL	15	head	0812-0392	34.048	32.238	1.05614
	104 h AEL	15	head	0813-0394	43.056	39.722	1.08393
	104 h AEL	15	head	0814-0393	36.556	32.444	1.12674
	104 h AEL	15	head	0815-0392	38.5	43	0.895349
	104 h AEL	15	head	0816-0393	29	30	0.966667
	104 h AEL	15	head	0817-0392	25	17	1.47059
	104 h AEL	15	head	0818-0395	16.333	19.25	0.848468
	104 h AEL	15	head	0819-0398	26	29.133	0.892459
	104 h AEL	15	head	0820-0395	40	26	1.53846
	104 h AEL	15	head	0821-0398	34.2	35.36	0.967195
	104 h AEL	15	head	0822-0395	22	26	0.846154
	104 h AEL	15	head	0823-0402	28.248	29.067	0.971824
	104 h AEL	15	head	0824-0399	109.421	81.158	1.34825
	104 h AEL	15	head	0825-0396	51	34	1.5
	104 h AEL	15	head	0826-0397	28	25.75	1.08738
	104 h AEL	15	head	0827-0399	28.692	27.077	1.05964
	104 h AEL	15	head	0828-0401	14.318	13.727	1.04305
	104 h AEL	15	head	0829-0401	56	49.778	1.12499
	104 h AEL	15	head	0830-0400	25.95	26.6	0.975564
	104 h AEL	15	head	0831-0400	23.188	24.688	0.939242
	104 h AEL	15	head	0832-0399	22	34	0.647059
	104 h AEL	15	head	0833-0403	81.741	59.667	1.36995
	104 h AEL	15	head	0834-0400	26.667	23	1.15943
	104 h AEL	15	head	0835-0403	30.357	28.786	1.05458
	104 h AEL	15	head	0836-0402	37.667	35.633	1.05708
	104 h AEL	15	head	0837-0404	29.774	28.774	1.03475
	104 h AEL	15	head	0838-0401	30.5	25.5	1.19608
	104 h AEL	15	head	0839-0401	66	43	1.53488
	104 h AEL	15	head	0840-0401	36	43	0.837209
	104 h AEL	15	head	0841-0404	32.778	32.556	1.00682
	104 h AEL	15	head	0842-0405	33.607	29.429	1.14197
	104 h AEL	15	head	0843-0406	28.56	28.34	1.00776
	104 h AEL	15	head	0844-0404	38.571	36.857	1.0465
	104 h AEL	15	head	0845-0406	24.35	24.45	0.99591
	104 h AEL	15	head	0846-0406	72.857	59.095	1.23288
	104 h AEL	15	head	0847-0406	18.13	20.435	0.887203
	104 h AEL	15	head	0848-0406	28.062	27.438	1.02274
	104 h AEL	15	head	0849-0406	43.867	48.2	0.910104
	104 h AEL	15	head	0850-0406	31.067	33.867	0.917324
	104 h AEL	15	head	0851-0407	26.231	25.231	1.03963
	104 h AEL	15	head	0852-0408	56.034	49.276	1.13715
	104 h AEL	15	head	0853-0409	35.762	29.048	1.23113
	104 h AEL	15	head	0854-0406	11	17	0.647059
	104 h AEL	15	head	0855-0406	25	43	0.581395
	104 h AEL	15	head	0856-0409	148.957	105.87	1.40698
	104 h AEL	15	head	0857-0410	15.95	18.35	0.86921
	104 h AEL	15	head	0858-0407	62	69	0.898551
	104 h AEL	15	head	0859-0413	29.5	28.6	1.03147
	104 h AEL	15	head	0860-0410	77.5	54.1	1.43253
	104 h AEL	15	head	0861-0411	52.972	41.833	1.26627
	104 h AEL	15	head	0862-0410	22	22.462	0.979432
	104 h AEL	15	head	0863-0410	26.462	31	0.853613
	104 h AEL	15	head	0864-0412	31.75	26.875	1.1814
	104 h AEL	15	head	0865-0410	14	17	0.823529
	104 h AEL	15	head	0866-0410	122	104	1.17308
	104 h AEL	15	head	0867-0410	22	26	0.846154
	104 h AEL	15	head	0868-0413	13.5	14.188	0.951508
	104 h AEL	15	head	0869-0412	58.5	53.167	1.10031
	104 h AEL	15	head	0870-0413	77.684	79.105	0.982037
	104 h AEL	15	head	0871-0413	112.5	76.643	1.46784
	104 h AEL	15	head	0872-0415	25.707	25.098	1.02426
	104 h AEL	15	head	0873-0413	25.667	28.667	0.89535
	104 h AEL	15	head	0874-0413	18.75	19.25	0.974026
	104 h AEL	15	head	0875-0413	29	26	1.11538
	104 h AEL	15	head	0876-0415	36.889	35.444	1.04077
	104 h AEL	15	head	0877-0414	18	17	1.05882
	104 h AEL	15	head	0878-0418	38.562	35.438	1.08815
	104 h AEL	15	head	0879-0420	38.297	34.719	1.10306
	104 h AEL	15	head	0880-0416	23.5	26	0.903846
	104 h AEL	15	head	0881-0415	51	43	1.18605
	104 h AEL	15	head	0882-0417	27	30	0.9
	104 h AEL	15	head	0883-0416	22	26	0.846154
	104 h AEL	15	head	0884-0419	45.565	38.174	1.19361
	104 h AEL	15	head	0885-0422	23.396	23.938	0.977358
	104 h AEL	15	head	0886-0422	26.904	28.615	0.940206
	104 h AEL	15	head	0887-0417	59	52	1.13462
	104 h AEL	15	head	0888-0419	120	73.5	1.63265
	104 h AEL	15	head	0889-0418	36	26	1.38462
	104 h AEL	15	head	0890-0422	29.097	27.419	1.0612
	104 h AEL	15	head	0891-0421	34.382	28.5	1.20639
	104 h AEL	15	head	0892-0425	34.381	29.27	1.17462
	104 h AEL	15	head	0893-0423	21.651	24.163	0.896039
	104 h AEL	15	head	0894-0425	33.765	40	0.844125
	104 h AEL	15	head	0895-0419	77	95	0.810526
	104 h AEL	15	head	0896-0423	30.081	29.216	1.02961
	104 h AEL	15	head	0897-0423	27.286	24.19	1.12799
	104 h AEL	15	head	0898-0422	27.882	21.235	1.31302
	104 h AEL	15	head	0899-0423	27.621	26.931	1.02562
	104 h AEL	15	head	0900-0421	28.333	30	0.944433
	104 h AEL	15	head	0901-0421	25	26	0.961538
	104 h AEL	15	head	0902-0422	55	43	1.27907
	104 h AEL	15	head	0903-0424	35.125	28	1.25446
	104 h AEL	15	head	0904-0422	22	17	1.29412
	104 h AEL	15	head	0905-0425	17.611	19	0.926895
	104 h AEL	15	head	0906-0424	45.667	37.167	1.2287
	104 h AEL	15	head	0907-0424	20.75	25.75	0.805825
	104 h AEL	15	head	0908-0424	25.5	38.5	0.662338
	104 h AEL	15	head	0909-0423	36.5	43	0.848837
	104 h AEL	15	head	0910-0426	50.423	46.192	1.0916
	104 h AEL	15	head	0911-0426	46.6	41.4	1.1256
	104 h AEL	15	head	0912-0428	19.727	22.182	0.889325
	104 h AEL	15	head	0913-0427	45.111	41	1.10027
	104 h AEL	15	head	0914-0431	37.547	36.253	1.03569
	104 h AEL	15	head	0915-0428	30.273	27.727	1.09182
	104 h AEL	15	head	0916-0426	33	26	1.26923
	104 h AEL	15	head	0917-0428	30.611	30.611	1
	104 h AEL	15	head	0918-0428	30.467	32.133	0.948153
	104 h AEL	15	head	0919-0428	76	67.467	1.12648
	104 h AEL	15	head	0920-0431	19.238	20.357	0.945031
	104 h AEL	15	head	0921-0430	29.167	29.5	0.988712
	104 h AEL	15	head	0922-0436	36.574	32.149	1.13764
	104 h AEL	15	head	0923-0429	36.25	38.5	0.941558
	104 h AEL	15	head	0924-0429	48	52	0.923077
	104 h AEL	15	head	0925-0429	25	34	0.735294
	104 h AEL	15	head	0926-0432	30.828	30.897	0.997767
	104 h AEL	15	head	0927-0431	34.5	30	1.15
	104 h AEL	15	head	0928-0430	44	17	2.58824
	104 h AEL	15	head	0929-0434	32.095	29.429	1.09059
	104 h AEL	15	head	0930-0434	21.543	21.514	1.00135
	104 h AEL	15	head	0931-0432	31.667	26	1.21796
	104 h AEL	15	head	0932-0433	81	52	1.55769
	104 h AEL	15	head	0933-0433	33	52	0.634615
	104 h AEL	15	head	0934-0435	44.269	46.769	0.946546
	104 h AEL	15	head	0935-0438	22	18.421	1.19429
	104 h AEL	15	head	0936-0437	23.679	24.929	0.949858
	104 h AEL	15	head	0937-0439	28.943	28.371	1.02016
	104 h AEL	15	head	0938-0435	29	31.333	0.925542
	104 h AEL	15	head	0939-0434	48	26	1.84615
	104 h AEL	15	head	0940-0438	34.971	31.882	1.09689
	104 h AEL	15	head	0941-0437	25.444	23.889	1.06509
	104 h AEL	15	head	0942-0435	36	26	1.38462
	104 h AEL	15	head	0943-0439	25.913	26.87	0.964384
	104 h AEL	15	head	0944-0437	60.5	52	1.16346
	104 h AEL	15	head	0945-0436	40	34	1.17647
	104 h AEL	15	head	0946-0437	29	26	1.11538
	104 h AEL	15	head	0947-0439	29.478	28.478	1.03511
	104 h AEL	15	head	0948-0440	36.333	30.182	1.2038
	104 h AEL	15	head	0949-0440	25.48	25.04	1.01757
	104 h AEL	15	head	0950-0437	29	34	0.852941
	104 h AEL	15	head	0951-0437	55	52	1.05769
	104 h AEL	15	head	0952-0438	30	40	0.75
	104 h AEL	15	head	0953-0441	37.467	33.8	1.10849
	104 h AEL	15	head	0954-0443	28.156	29.562	0.952439
	104 h AEL	15	head	0955-0439	44	43	1.02326
	104 h AEL	15	head	0956-0440	33	34	0.970588
	104 h AEL	15	head	0957-0441	30.75	41	0.75
	104 h AEL	15	head	0958-0441	40.4	35.2	1.14773
	104 h AEL	15	head	0959-0449	35.987	36.025	0.998945
	104 h AEL	15	head	0960-0441	36.333	42.667	0.851548
	104 h AEL	15	head	0961-0445	31.727	31.841	0.99642
	104 h AEL	15	head	0962-0446	48.889	42.556	1.14882
	104 h AEL	15	head	0963-0447	26.531	29.281	0.906082
	104 h AEL	15	head	0964-0443	50	43	1.16279
	104 h AEL	15	head	0965-0447	43.628	39.651	1.1003
	104 h AEL	15	head	0966-0446	37.722	31.389	1.20176
	104 h AEL	15	head	0967-0443	33	43	0.767442
	104 h AEL	15	head	0968-0444	59	34	1.73529
	104 h AEL	15	head	0969-0449	42.104	37.042	1.13666
	104 h AEL	15	head	0970-0449	69.229	64	1.0817
	104 h AEL	15	head	0971-0448	69.658	49.947	1.39464
	104 h AEL	15	head	0972-0450	27.864	26.955	1.03372
	104 h AEL	15	head	0973-0449	52.2	44.8	1.16518
	104 h AEL	15	head	0974-0447	25	26	0.961538
	104 h AEL	15	head	0975-0447	38.5	25.5	1.5098
	104 h AEL	15	head	0976-0448	55	45.889	1.19854
	104 h AEL	15	head	0977-0447	22	26	0.846154
	104 h AEL	15	head	0978-0450	17	18.125	0.937931
	104 h AEL	15	head	0979-0454	34.843	33.333	1.0453
	104 h AEL	15	head	0980-0448	81	69	1.17391
	104 h AEL	15	head	0981-0453	41	34.615	1.18446
	104 h AEL	15	head	0982-0449	40	34	1.17647
	104 h AEL	15	head	0983-0453	30.077	27.192	1.1061
	104 h AEL	15	head	0984-0452	48.462	47.615	1.01779
	104 h AEL	15	head	0985-0450	33	34	0.970588
	104 h AEL	15	head	0986-0454	77.143	54.75	1.409
	104 h AEL	15	head	0987-0451	25	34	0.735294
	104 h AEL	15	head	0988-0455	32.986	29.296	1.12596
	104 h AEL	15	head	0989-0455	27.8	26.76	1.03886
	104 h AEL	15	head	0990-0454	25.5	25.667	0.993494
	104 h AEL	15	head	0991-0453	18	17	1.05882
	104 h AEL	15	head	0992-0453	25	26	0.961538
	104 h AEL	15	head	0993-0456	20	21.5	0.930233
	104 h AEL	15	head	0994-0463	29.468	28.171	1.04604
	104 h AEL	15	head	0995-0457	34.273	27.455	1.24833
	104 h AEL	15	head	0996-0458	36.154	36.077	1.00213
	104 h AEL	15	head	0997-0456	18	25.5	0.705882
	104 h AEL	15	head	0998-0456	56	47.5	1.17895
	104 h AEL	15	head	0999-0456	59.4	44.6	1.33184
	104 h AEL	15	head	1000-0459	30.762	34.286	0.897218
	104 h AEL	15	head	1001-0458	36.308	34.615	1.04891
	104 h AEL	15	head	1002-0459	84.846	79.744	1.06398
	104 h AEL	15	head	1003-0457	29	17	1.70588
	104 h AEL	15	head	1004-0460	26.444	28.556	0.92604
	104 h AEL	15	head	1005-0459	52.211	39.632	1.3174
	104 h AEL	15	head	1006-0458	25	17	1.47059
	104 h AEL	15	head	1007-0460	69.333	61.667	1.12431
	104 h AEL	15	head	1008-0462	118.538	98.282	1.2061
	104 h AEL	15	head	1009-0461	35.5	34.077	1.04176
	104 h AEL	15	head	1010-0459	36.5	28.5	1.2807
	104 h AEL	15	head	1011-0459	19.333	14	1.38093
	104 h AEL	15	head	1012-0460	17.2	17	1.01176
	104 h AEL	15	head	1013-0463	35.727	36.727	0.972772
	104 h AEL	15	head	1014-0463	21.569	22.039	0.978674
	104 h AEL	15	head	1015-0461	30	25.75	1.16505
	104 h AEL	15	head	1016-0461	32.667	26	1.25642
	104 h AEL	15	head	1017-0461	38.25	30	1.275
	104 h AEL	15	head	1018-0460	21.5	30	0.716667
	104 h AEL	15	head	1019-0462	31.538	35.038	0.900108
	104 h AEL	15	head	1020-0464	30.25	32.188	0.939791
	104 h AEL	15	head	1021-0465	54.219	39.281	1.38029
	104 h AEL	15	head	1022-0464	55.31	48.655	1.13678
	104 h AEL	15	head	1023-0461	40	43	0.930233
	104 h AEL	15	head	1024-0463	25.5	17	1.5
	104 h AEL	15	head	1025-0465	27.226	27.387	0.994121
	104 h AEL	15	head	1026-0466	38.105	30.158	1.26351
	104 h AEL	15	head	1027-0465	27	25.737	1.04907
	104 h AEL	15	head	1028-0464	66	34	1.94118
	104 h AEL	15	head	1029-0464	51	34	1.5
	104 h AEL	15	head	1030-0467	28.241	29	0.973828
	104 h AEL	15	head	1031-0468	37.188	30.125	1.23446
	104 h AEL	15	head	1032-0469	15.545	14.136	1.09967
	104 h AEL	15	head	1033-0469	70.314	56.629	1.24166
	104 h AEL	15	head	1034-0469	30.1	31.9	0.943574
	104 h AEL	15	head	1035-0470	19	19.769	0.961101
	104 h AEL	15	head	1036-0471	16.487	17.897	0.921216
	104 h AEL	15	head	1037-0468	66.444	56.444	1.17717
	104 h AEL	15	head	1038-0470	20.2	20.56	0.98249
	104 h AEL	15	head	1039-0467	18	26	0.692308
	104 h AEL	15	head	1040-0467	48	43	1.11628
	104 h AEL	15	head	1041-0469	22.346	28.5	0.78407
	104 h AEL	15	head	1042-0472	26	24.275	1.07106
	104 h AEL	15	head	1043-0470	35.467	34.267	1.03502
	104 h AEL	15	head	1044-0471	29.441	28.765	1.0235
	104 h AEL	15	head	1045-0471	23.31	26.571	0.877272
	104 h AEL	15	head	1046-0469	38.5	38.5	1
	104 h AEL	15	head	1047-0469	34.5	30	1.15
	104 h AEL	15	head	1048-0470	23.5	19.25	1.22078
	104 h AEL	15	head	1049-0472	32.19	31.048	1.03678
	104 h AEL	15	head	1050-0470	29.333	26	1.12819
	104 h AEL	15	head	1051-0470	18	17	1.05882
	104 h AEL	15	head	1052-0472	47.192	37.885	1.24566
	104 h AEL	15	head	1053-0473	35.593	34.148	1.04232
	104 h AEL	15	head	1054-0475	27.216	25.451	1.06935
	104 h AEL	15	head	1055-0473	18.273	18.636	0.980522
	104 h AEL	15	head	1056-0471	25	17	1.47059
	104 h AEL	15	head	1057-0474	45.905	42.143	1.08927
	104 h AEL	15	head	1058-0472	40	34	1.17647
	104 h AEL	15	head	1059-0473	40	34	1.17647
	104 h AEL	15	head	1060-0477	27.296	26.741	1.02075
	104 h AEL	15	head	1061-0477	37.69	32.862	1.14692
	104 h AEL	15	head	1062-0476	33.76	29.48	1.14518
	104 h AEL	15	head	1063-0474	40	34.333	1.16506
	104 h AEL	15	head	1064-0476	25	25.08	0.99681
	104 h AEL	15	head	1065-0475	34	27.167	1.25152
	104 h AEL	15	head	1066-0475	108.778	86.333	1.25998
	104 h AEL	15	head	1067-0474	77	52	1.48077
	104 h AEL	15	head	1068-0479	49.613	43.065	1.15205
	104 h AEL	15	head	1069-0478	54	43.318	1.24659
	104 h AEL	15	head	1070-0477	46	43	1.06977
	104 h AEL	15	head	1071-0478	16.824	20.647	0.81484
	104 h AEL	15	head	1072-0479	32.556	37.222	0.874644
	104 h AEL	15	head	1073-0479	16	19.25	0.831169
	104 h AEL	15	head	1074-0478	48	43	1.11628
	104 h AEL	15	head	1075-0481	38.103	39.103	0.974427
	104 h AEL	15	head	1076-0481	30.6	27.6	1.1087
	104 h AEL	15	head	1077-0481	32.625	26.875	1.21395
	104 h AEL	15	head	1078-0479	20	21.5	0.930233
	104 h AEL	15	head	1079-0481	29.407	25.148	1.16936
	104 h AEL	15	head	1080-0482	159.15	110.1	1.4455
	104 h AEL	15	head	1081-0482	25.636	26.636	0.962457
	104 h AEL	15	head	1082-0481	25.667	37	0.693703
	104 h AEL	15	head	1083-0483	25.474	23.895	1.06608
	104 h AEL	15	head	1084-0483	135.923	84.769	1.60345
	104 h AEL	15	head	1085-0481	33	26	1.26923
	104 h AEL	15	head	1086-0485	41.915	38	1.10303
	104 h AEL	15	head	1087-0485	41.722	34.333	1.21522
	104 h AEL	15	head	1088-0485	40.25	38.179	1.05424
	104 h AEL	15	head	1089-0485	34.333	31	1.10752
	104 h AEL	15	head	1090-0490	27.167	28.062	0.968106
	104 h AEL	15	head	1091-0486	31.75	30	1.05833
	104 h AEL	15	head	1092-0488	31.929	28.214	1.13167
	104 h AEL	15	head	1093-0488	32.333	27.083	1.19385
	104 h AEL	15	head	1094-0488	17.562	20.312	0.864612
	104 h AEL	15	head	1095-0489	51.514	37.703	1.36631
	104 h AEL	15	head	1096-0489	100.429	74.036	1.35649
	104 h AEL	15	head	1097-0490	19	20.788	0.913989
	104 h AEL	15	head	1098-0489	122.571	103.571	1.18345
	104 h AEL	15	head	1099-0492	16.471	19.529	0.843412
	104 h AEL	15	head	1100-0490	14	12.5	1.12
	104 h AEL	15	head	1101-0491	22.125	20.25	1.09259
	104 h AEL	15	head	1102-0491	111.552	101.103	1.10335
	104 h AEL	15	head	1103-0490	73	78	0.935897
	104 h AEL	15	head	1104-0497	29.319	28.597	1.02525
	104 h AEL	15	head	1105-0493	19	22.333	0.850759
	104 h AEL	15	head	1106-0496	70.377	56.672	1.24183
	104 h AEL	15	head	1107-0502	30.675	28.684	1.06941
	104 h AEL	15	head	1108-0494	46	39.286	1.1709
	104 h AEL	15	head	1109-0499	66.24	45.72	1.44882
	104 h AEL	15	head	1110-0494	40	17	2.35294
	104 h AEL	15	head	1111-0498	36.2	31.85	1.13658
	104 h AEL	15	head	1112-0498	20.763	20.237	1.02599
	104 h AEL	15	head	1113-0496	22.48	23	0.977391
	104 h AEL	15	head	1114-0495	55	40	1.375
	104 h AEL	15	head	1115-0494	59	43	1.37209
	104 h AEL	15	head	1116-0497	66.038	56.654	1.16564
	104 h AEL	15	head	1117-0497	24.762	24.571	1.00777
	104 h AEL	15	head	1118-0496	18	17	1.05882
	104 h AEL	15	head	1119-0500	26.968	28.871	0.934086
	104 h AEL	15	head	1120-0499	34.419	33.548	1.02596
	104 h AEL	15	head	1121-0499	35.167	27.167	1.29447
	104 h AEL	15	head	1122-0501	45.848	43.97	1.04271
	104 h AEL	15	head	1123-0500	64.167	46	1.39493
	104 h AEL	15	head	1124-0499	48	69	0.695652
	104 h AEL	15	head	1125-0503	83.143	62.381	1.33283
	104 h AEL	15	head	1126-0500	22	26	0.846154
	104 h AEL	15	head	1127-0500	81	52	1.55769
	104 h AEL	15	head	1128-0502	28.708	32.542	0.882183
	104 h AEL	15	head	1129-0503	33.059	30.353	1.08915
	104 h AEL	15	head	1130-0501	68	43	1.5814
	104 h AEL	15	head	1131-0506	36.45	30.95	1.17771
	104 h AEL	15	head	1132-0505	100.667	79	1.27427
	104 h AEL	15	head	1133-0508	29.154	31.731	0.918786
	104 h AEL	15	head	1134-0506	22	23.1	0.952381
	104 h AEL	15	head	1135-0509	49.395	42.093	1.17347
	104 h AEL	15	head	1136-0510	17.875	20.812	0.858879
	104 h AEL	15	head	1137-0510	14.882	17	0.875412
	104 h AEL	15	head	1138-0512	45.344	41.094	1.10342
	104 h AEL	15	head	1139-0511	25.944	24.278	1.06862
	104 h AEL	15	head	1140-0510	22	26	0.846154
	104 h AEL	15	head	1141-0517	37.175	35.013	1.06175
	104 h AEL	15	head	1142-0513	31.4	34.3	0.915452
	104 h AEL	15	head	1143-0515	61.731	49	1.25982
	104 h AEL	15	head	1144-0513	108.696	75.739	1.43514
	104 h AEL	15	head	1145-0513	45.667	41.958	1.0884
	104 h AEL	15	head	1146-0516	28	28.75	0.973913
	104 h AEL	15	head	1147-0514	37.739	30.565	1.23471
	104 h AEL	15	head	1148-0514	23	17	1.35294
	104 h AEL	15	head	1149-0515	46	36.3	1.26722
	104 h AEL	15	head	1150-0514	48.143	36.857	1.30621
	104 h AEL	15	head	1151-0514	14	17	0.823529
	104 h AEL	15	head	1152-0515	29.889	31.444	0.950547
	104 h AEL	15	head	1153-0516	93.385	76.731	1.21704
	104 h AEL	15	head	1154-0518	155.5	114.929	1.35301
	104 h AEL	15	head	1155-0515	29	34	0.852941
	104 h AEL	15	head	1156-0516	155	86.5	1.79191
	104 h AEL	15	head	1157-0517	89.333	66.833	1.33666
	104 h AEL	15	head	1158-0516	21.667	23	0.942043
	104 h AEL	15	head	1159-0519	22.417	22.167	1.01128
	104 h AEL	15	head	1160-0520	17.2	19.333	0.889671
	104 h AEL	15	head	1161-0518	58.5	38.5	1.51948
	104 h AEL	15	head	1162-0521	17.346	15.615	1.11085
	104 h AEL	15	head	1163-0521	89.333	63.556	1.40558
	104 h AEL	15	head	1164-0521	62.95	51.45	1.22352
	104 h AEL	15	head	1165-0521	45.75	38.5	1.18831
	104 h AEL	15	head	1166-0523	37.857	33.214	1.13979
	104 h AEL	15	head	1167-0526	86.067	49.8	1.72825
	104 h AEL	15	head	1168-0525	29.4	27	1.08889
	104 h AEL	15	head	1169-0527	61.095	52.048	1.17382
	104 h AEL	15	head	1170-0527	13.697	14.545	0.941698
	104 h AEL	15	head	1171-0528	16.941	18.824	0.899968
	104 h AEL	15	head	1172-0525	34.5	30	1.15
	104 h AEL	15	head	1173-0527	37	30	1.23333
	104 h AEL	15	head	1174-0529	22.25	23.05	0.965293
	104 h AEL	15	head	1175-0527	31.333	23	1.3623
	104 h AEL	15	head	1176-0526	14	17	0.823529
	104 h AEL	15	head	1177-0529	14.833	17	0.872529
	104 h AEL	15	head	1178-0531	19.115	17.654	1.08276
	104 h AEL	15	head	1179-0529	40	40.75	0.981595
	104 h AEL	15	head	1180-0529	89.643	69.643	1.28718
	104 h AEL	15	head	1181-0530	29.8	25.6	1.16406
	104 h AEL	15	head	1182-0531	43.375	43	1.00872
	104 h AEL	15	head	1183-0533	46.621	35.897	1.29874
	104 h AEL	15	head	1184-0535	35.292	26.833	1.31525
	104 h AEL	15	head	1185-0533	22	34	0.647059
	104 h AEL	15	head	1186-0537	37.647	32.882	1.14491
	104 h AEL	15	head	1187-0537	39.333	28.667	1.37207
	104 h AEL	15	head	1188-0536	27	21.5	1.25581
	104 h AEL	15	head	1189-0539	17.111	19.389	0.882511
	104 h AEL	15	head	1190-0539	166	69	2.4058
	104 h AEL	15	head	1191-0542	20.2	19.267	1.04842
	104 h AEL	15	head	1192-0545	28.148	26.704	1.05407
	104 h AEL	15	head	1193-0544	39.519	32.444	1.21807
	104 h AEL	15	head	1194-0544	71.773	56.727	1.26524
	104 h AEL	15	head	1195-0544	16	12.5	1.28
	104 h AEL	15	head	1196-0547	94.452	53.452	1.76704
	104 h AEL	15	head	1197-0546	32.8	32.8	1
	104 h AEL	15	head	1198-0548	24.895	19.789	1.25802
	104 h AEL	15	head	1199-0546	51	34	1.5
	104 h AEL	15	head	1200-0550	50.857	44.179	1.15116
	104 h AEL	15	head	1201-0551	67.857	55.357	1.22581
	104 h AEL	15	head	1202-0549	14	17	0.823529
	104 h AEL	15	head	1203-0553	55.611	43.5	1.27841
	104 h AEL	15	head	1204-0555	82.692	54.923	1.5056
	104 h AEL	15	head	1205-0557	25	23.286	1.07361
	104 h AEL	15	head	1206-0559	19.294	19.059	1.01233
	104 h AEL	15	head	1207-0558	123.333	79.75	1.5465
	104 h AEL	15	head	1208-0560	47.5	43	1.10465
	104 h AEL	15	head	1209-0562	25.792	24.208	1.06543
	104 h AEL	15	head	1210-0561	23.5	26	0.903846
	104 h AEL	15	head	1211-0563	39.926	33.444	1.19382
	104 h AEL	15	head	1212-0562	255	255	1
	104 h AEL	15	head	1213-0564	51	34	1.5
	104 h AEL	15	head	1214-0564	29	34	0.852941
	104 h AEL	15	head	1215-0566	24	23	1.04348
	104 h AEL	15	head	1216-0568	52.75	43	1.22674
	104 h AEL	15	head	1217-0569	97.8	63	1.55238
	104 h AEL	15	head	1218-0575	97.696	66.043	1.47928
	104 h AEL	15	head	1219-0577	69.5	51.5	1.34951
	104 h AEL	15	head	1220-0580	22.235	24.706	0.899984
	104 h AEL	15	head	1221-0589	32.174	25.783	1.24788
	104 h AEL	15	head	1222-0594	33.75	29.438	1.14648
	104 h AEL	16	tail	0002-0078	7	8	0.875
	104 h AEL	16	tail	0006-0083	7	4	1.75
	104 h AEL	16	tail	0027-0096	5	4	1.25
	104 h AEL	16	tail	0030-0097	11	8	1.375
	104 h AEL	16	tail	0048-0110	6	6	1
	104 h AEL	16	tail	0113-0147	4.333	8	0.541625
	104 h AEL	16	tail	0127-0152	7	8	0.875
	104 h AEL	16	tail	0142-0158	7	8	0.875
	104 h AEL	16	tail	0156-0162	7	8	0.875
	104 h AEL	16	tail	0168-0168	7	8	0.875
	104 h AEL	16	tail	0191-0175	7	4	1.75
	104 h AEL	16	tail	0216-0185	7	8	0.875
	104 h AEL	16	tail	0231-0191	7	4	1.75
	104 h AEL	16	tail	0240-0193	7	4	1.75
	104 h AEL	16	tail	0282-0208	5	4	1.25
	104 h AEL	16	tail	0283-0209	5	4	1.25
	104 h AEL	16	tail	0294-0212	7	4	1.75
	104 h AEL	16	tail	0300-0214	7	4	1.75
	104 h AEL	16	tail	0301-0214	9	4	2.25
	104 h AEL	16	tail	0321-0218	9	8	1.125
	104 h AEL	16	tail	0355-0231	5.917	6	0.986167
	104 h AEL	16	tail	0360-0231	11	8	1.375
	104 h AEL	16	tail	0362-0233	5	4	1.25
	104 h AEL	16	tail	0371-0238	7.627	8.647	0.88204
	104 h AEL	16	tail	0372-0242	53.835	39.349	1.36814
	104 h AEL	16	tail	0395-0247	10.143	13.571	0.747403
	104 h AEL	16	tail	0398-0249	7.667	4	1.91675
	104 h AEL	16	tail	0402-0249	31	34.5	0.898551
	104 h AEL	16	tail	0405-0250	198.75	127.5	1.55882
	104 h AEL	16	tail	0409-0257	43.75	37.964	1.15241
	104 h AEL	16	tail	0412-0254	7	4	1.75
	104 h AEL	16	tail	0414-0253	7	8	0.875
	104 h AEL	16	tail	0415-0255	49.615	38.385	1.29256
	104 h AEL	16	tail	0416-0258	7.273	6.606	1.10097
	104 h AEL	16	tail	0420-0258	6.714	4.286	1.5665
	104 h AEL	16	tail	0421-0257	8.333	8.056	1.03438
	104 h AEL	16	tail	0422-0261	73.974	50.921	1.45272
	104 h AEL	16	tail	0425-0257	7	4	1.75
	104 h AEL	16	tail	0428-0259	29	26	1.11538
	104 h AEL	16	tail	0435-0262	5	4	1.25
	104 h AEL	16	tail	0437-0265	45	35.833	1.25583
	104 h AEL	16	tail	0439-0265	9.1	13.45	0.67658
	104 h AEL	16	tail	0443-0267	51.429	44.762	1.14894
	104 h AEL	16	tail	0445-0265	25	26	0.961538
	104 h AEL	16	tail	0446-0268	31.125	30.875	1.0081
	104 h AEL	16	tail	0447-0268	36.571	34.286	1.06665
	104 h AEL	16	tail	0452-0267	11	8	1.375
	104 h AEL	16	tail	0454-0271	140.8	97.52	1.44381
	104 h AEL	16	tail	0457-0271	19.727	21.818	0.904162
	104 h AEL	16	tail	0458-0271	34.857	31.857	1.09417
	104 h AEL	16	tail	0461-0274	36.067	32.3	1.11663
	104 h AEL	16	tail	0463-0274	91.647	59.765	1.53346
	104 h AEL	16	tail	0470-0278	41.407	30.704	1.34859
	104 h AEL	16	tail	0471-0278	51	40.955	1.24527
	104 h AEL	16	tail	0472-0276	32.2	31	1.03871
	104 h AEL	16	tail	0474-0278	9.438	8	1.17975
	104 h AEL	16	tail	0475-0282	73.907	59.163	1.24921
	104 h AEL	16	tail	0477-0281	31.562	30.625	1.0306
	104 h AEL	16	tail	0479-0280	25	34	0.735294
	104 h AEL	16	tail	0480-0282	34.333	28.778	1.19303
	104 h AEL	16	tail	0481-0283	32.444	33.833	0.958945
	104 h AEL	16	tail	0484-0283	22.818	26.636	0.85666
	104 h AEL	16	tail	0485-0283	32.429	28.857	1.12378
	104 h AEL	16	tail	0489-0283	52.889	47.667	1.10955
	104 h AEL	16	tail	0490-0284	25.2	22.4	1.125
	104 h AEL	16	tail	0493-0287	6.772	4.772	1.41911
	104 h AEL	16	tail	0494-0284	12.75	17	0.75
	104 h AEL	16	tail	0496-0286	23.5	30.2	0.778146
	104 h AEL	16	tail	0498-0288	70.458	62.958	1.11913
	104 h AEL	16	tail	0499-0291	7.129	5.419	1.31556
	104 h AEL	16	tail	0500-0286	9	8	1.125
	104 h AEL	16	tail	0501-0290	8.971	5.971	1.50243
	104 h AEL	16	tail	0502-0288	230	156.417	1.47043
	104 h AEL	16	tail	0503-0287	36.75	30	1.225
	104 h AEL	16	tail	0504-0288	30.143	32.857	0.9174
	104 h AEL	16	tail	0505-0287	7	8	0.875
	104 h AEL	16	tail	0507-0291	23.714	23.929	0.991015
	104 h AEL	16	tail	0508-0295	41.067	38.987	1.05335
	104 h AEL	16	tail	0509-0292	68.625	54.542	1.2582
	104 h AEL	16	tail	0510-0291	27.611	28.611	0.965048
	104 h AEL	16	tail	0512-0289	7	8	0.875
	104 h AEL	16	tail	0513-0290	34.2	29.2	1.17123
	104 h AEL	16	tail	0514-0290	35.5	23.75	1.49474
	104 h AEL	16	tail	0515-0291	28.3	28.75	0.984348
	104 h AEL	16	tail	0516-0292	133.615	101.154	1.32091
	104 h AEL	16	tail	0517-0291	31.25	32.125	0.972763
	104 h AEL	16	tail	0519-0291	33	26	1.26923
	104 h AEL	16	tail	0520-0294	30.158	32	0.942438
	104 h AEL	16	tail	0521-0291	25	52	0.480769
	104 h AEL	16	tail	0523-0292	29	26	1.11538
	104 h AEL	16	tail	0524-0300	14.151	18.34	0.771592
	104 h AEL	16	tail	0526-0294	29	34	0.852941
	104 h AEL	16	tail	0527-0296	25.364	32.091	0.790377
	104 h AEL	16	tail	0529-0299	7.509	6.208	1.20957
	104 h AEL	16	tail	0530-0298	79.286	60.714	1.30589
	104 h AEL	16	tail	0532-0300	20.889	23.667	0.882621
	104 h AEL	16	tail	0533-0298	41.647	40.529	1.02759
	104 h AEL	16	tail	0534-0298	112.056	72.111	1.55394
	104 h AEL	16	tail	0540-0300	38.034	35.793	1.06261
	104 h AEL	16	tail	0542-0301	41.02	38.42	1.06767
	104 h AEL	16	tail	0543-0299	11	17	0.647059
	104 h AEL	16	tail	0545-0300	14	17	0.823529
	104 h AEL	16	tail	0546-0300	40	26	1.53846
	104 h AEL	16	tail	0549-0304	11.367	12.5	0.90936
	104 h AEL	16	tail	0552-0306	24.205	21.023	1.15136
	104 h AEL	16	tail	0553-0302	18	8	2.25
	104 h AEL	16	tail	0554-0307	36.846	34.538	1.06682
	104 h AEL	16	tail	0555-0303	33.667	26	1.29488
	104 h AEL	16	tail	0556-0305	41.115	37.231	1.10432
	104 h AEL	16	tail	0558-0306	32.5	38.75	0.83871
	104 h AEL	16	tail	0561-0307	26.25	28	0.9375
	104 h AEL	16	tail	0562-0307	27	30	0.9
	104 h AEL	16	tail	0564-0313	9.978	10.565	0.944439
	104 h AEL	16	tail	0565-0307	22	34	0.647059
	104 h AEL	16	tail	0567-0308	66	52	1.26923
	104 h AEL	16	tail	0569-0314	35.227	35.5	0.99231
	104 h AEL	16	tail	0570-0314	23.37	22.815	1.02433
	104 h AEL	16	tail	0572-0313	42.438	35.438	1.19753
	104 h AEL	16	tail	0574-0316	73.947	56.632	1.30575
	104 h AEL	16	tail	0577-0314	14	17	0.823529
	104 h AEL	16	tail	0578-0316	7	4	1.75
	104 h AEL	16	tail	0580-0317	31.75	28	1.13393
	104 h AEL	16	tail	0581-0317	23	19.364	1.18777
	104 h AEL	16	tail	0584-0317	18	17	1.05882
	104 h AEL	16	tail	0587-0318	55	43	1.27907
	104 h AEL	16	tail	0588-0323	22.095	23.667	0.933578
	104 h AEL	16	tail	0589-0321	35.409	35.182	1.00645
	104 h AEL	16	tail	0590-0323	32.091	32.25	0.99507
	104 h AEL	16	tail	0591-0323	28.357	28.5	0.994982
	104 h AEL	16	tail	0592-0321	44.5	41.1	1.08273
	104 h AEL	16	tail	0594-0323	25.355	29.645	0.855288
	104 h AEL	16	tail	0595-0324	33.957	31	1.09539
	104 h AEL	16	tail	0596-0321	250	147	1.70068
	104 h AEL	16	tail	0597-0321	40	26	1.53846
	104 h AEL	16	tail	0599-0326	41.238	37.794	1.09113
	104 h AEL	16	tail	0600-0324	26.357	27	0.976185
	104 h AEL	16	tail	0601-0324	30.1	30.1	1
	104 h AEL	16	tail	0602-0323	30.5	26	1.17308
	104 h AEL	16	tail	0603-0323	11	17	0.647059
	104 h AEL	16	tail	0604-0332	47.39	38.963	1.21628
	104 h AEL	16	tail	0605-0326	112.857	82.036	1.3757
	104 h AEL	16	tail	0606-0327	33.333	35.778	0.931662
	104 h AEL	16	tail	0607-0325	43.5	30	1.45
	104 h AEL	16	tail	0609-0327	63.4	50.85	1.2468
	104 h AEL	16	tail	0610-0330	180.132	134.921	1.33509
	104 h AEL	16	tail	0611-0328	26	32.188	0.807754
	104 h AEL	16	tail	0615-0330	20.286	20.143	1.0071
	104 h AEL	16	tail	0616-0329	19.812	17.438	1.13614
	104 h AEL	16	tail	0617-0329	32.545	37.455	0.868909
	104 h AEL	16	tail	0618-0327	44	26	1.69231
	104 h AEL	16	tail	0619-0329	6	6	1
	104 h AEL	16	tail	0621-0328	18	26	0.692308
	104 h AEL	16	tail	0622-0328	36	26	1.38462
	104 h AEL	16	tail	0623-0332	40.467	35.533	1.13886
	104 h AEL	16	tail	0624-0332	53	47.333	1.11973
	104 h AEL	16	tail	0625-0335	25.724	27.793	0.925557
	104 h AEL	16	tail	0627-0337	68.432	49.705	1.37676
[truncated: 11,413 more rows]

## Sheet: Supplementary Figure 4a
Supplementary Figure 4a	SyHREns 4xNG fluorescence
	Group_Name	External_Oxygen_Level	Repeat	Wing pouch 4xNG fluorescence intensity
	Control for 5%	0.209	1	13.5337
	Control for 5%	0.209	2	14.5952
	Control for 5%	0.209	3	20.2464
	Control for 5%	0.209	4	13.4981
	Control for 5%	0.209	5	20.1274
	Control for 5%	0.209	6	13.8036
	Control for 5%	0.209	7	17.2451
	Control for 5%	0.209	8	12.8662
	Control for 5%	0.209	9	25.2629
	Control for 10%	0.209	1	20.9292
	Control for 10%	0.209	2	14.7084
	Control for 10%	0.209	3	21.715
	Control for 10%	0.209	4	26.2036
	Control for 10%	0.209	5	17.4328
	Control for 10%	0.209	6	13.8961
	Control for 10%	0.209	7	36.4482
	Control for 15%	0.209	1	20.5968
	Control for 15%	0.209	2	17.3358
	Control for 15%	0.209	3	16.8704
	Control for 15%	0.209	4	19.2402
	Control for 15%	0.209	5	14.8922
	Control for 15%	0.209	6	19.9468
	Control for 15%	0.209	7	21.4732
	Control for 15%	0.209	8	25.5822
	Control for 18%	0.209	1	23.4546
	Control for 18%	0.209	2	21.6754
	Control for 18%	0.209	3	24.4995
	Control for 18%	0.209	4	16.4935
	Control for 18%	0.209	5	17.7526
	Control for 18%	0.209	6	18.4355
	Control for 18%	0.209	7	13.6394
	Control for 18%	0.209	8	21.503
	Control for 18%	0.209	9	27.3598
	Control for 18%	0.209	10	14.7251
	Hypoxia	0.05	1	61.7651
	Hypoxia	0.05	2	55.0989
	Hypoxia	0.05	3	85.2355
	Hypoxia	0.05	4	49.4017
	Hypoxia	0.05	5	82.114
	Hypoxia	0.05	6	71.0446
	Hypoxia	0.05	7	66.6594
	Hypoxia	0.05	8	71.8698
	Hypoxia	0.05	9	58.1528
	Hypoxia	0.05	10	64.274
	Hypoxia	0.1	1	42.8324
	Hypoxia	0.1	2	60.2551
	Hypoxia	0.1	3	49.1247
	Hypoxia	0.1	4	47.0825
	Hypoxia	0.1	5	37.7681
	Hypoxia	0.1	6	39.8081
	Hypoxia	0.1	7	45.8375
	Hypoxia	0.1	8	45.9242
	Hypoxia	0.15	1	32.1508
	Hypoxia	0.15	2	27.5565
	Hypoxia	0.15	3	40.3573
	Hypoxia	0.15	4	24.0833
	Hypoxia	0.15	5	17.4306
	Hypoxia	0.15	6	19.8946
	Hypoxia	0.15	7	20.2389
	Hypoxia	0.15	8	30.3649
	Hypoxia	0.15	9	29.7977
	Hypoxia	0.15	10	31.3046
	Hypoxia	0.18	1	23.8282
	Hypoxia	0.18	2	17.3591
	Hypoxia	0.18	3	14.4886
	Hypoxia	0.18	4	23.6367
	Hypoxia	0.18	5	20.5336
	Hypoxia	0.18	6	22.5035
	Hypoxia	0.18	7	19.3838
	External_Oxygen_Level	Average 4xNG fluorescence intensity of Control Groups	Average 4xNG fluorescence intensity of Hypoxia Groups	Ratio	Sd of Average Intensity^2 of Control Groups	Sd of Average Intensity^2 of HypoxiaGroups	RootSum
	0.05	16.7976	66.5616	3.96256	0.0645259	0.0291839	0.306121
	0.1	21.6191	46.0791	2.13141	0.130633	0.0222206	0.390965
	0.15	19.4922	27.3179	1.40148	0.0282697	0.0652442	0.3058
	0.18	19.9539	20.2477	1.01472	0.0500827	0.029162	0.281504
	0.209	19.4657	19.4657	1	1	1	1

## Sheet: Supplementary Figure 6a
Supplementary Figure 6a	Band intensity ratio
	Genotype	Age	α-Protein	Measurement_1	Measurement_2	Measurement_3	Mean_Intensity	Ratio_to_Same_Lane_s6	Ratio_to_Same_Lane_β-Tub
	WT	72 h AEL	β-Tubulin	1.64	1.06	1.34	1.34667
	WT	96 h AEL	β-Tubulin	426	428	426	426.667
	WT	116 h AEL	β-Tubulin	2020	2020	2020	2020
	vg > Rheb	116 h AEL	β-Tubulin	1500	1500	1500	1500
	vg > RhebRNAi	116 h AEL	β-Tubulin	157	157	157	157
	WT	72 h AEL	S6	16.1	13.5	17.5	15.7
	WT	96 h AEL	S6	139	143	141	141
	WT	116 h AEL	S6	144	143	139	142
	vg > Rheb	116 h AEL	S6	99	99.3	99.4	99.2333
	vg > RhebRNAi	116 h AEL	S6	90.7	90.9	90.4	90.6667
	WT	72 h AEL	LamC	718	718	718	718
	WT	96 h AEL	LamC	1110	1110	1110	1110
	WT	116 h AEL	LamC	537	537	537	537
	vg > Rheb	116 h AEL	LamC	887	888	886	887
	vg > RhebRNAi	116 h AEL	LamC	521	521	521	521
	WT	72 h AEL	pS6	992.138	984.191	998.762	991.697	63.1654	736.409
	WT	96 h AEL	pS6	153.656	153.656	153.656	153.656	1.08976	0.36013
	WT	116 h AEL	pS6	14.8357	13.776	14.7033	14.4383	0.101678	0.00714769
	vg > Rheb	116 h AEL	pS6	27.2871	27.9494	27.9494	27.7287
	vg > RhebRNAi	116 h AEL	pS6	8.68949	8.68949	7.6298	8.33626

## Sheet: Supplementary Figure 6a’
Supplementary Figure 6a’	Band intensity ratio
	Genotype	Age	α-Protein	Measurement_1	Measurement_2	Measurement_3	Mean_Intensity	Ratio_to_Same_Lane_s6	Ratio_to_Same_Lane_β-Tub
	WT	72 h AEL	β-Tubulin	2.59	1.42	1.78	1.93
	WT	96 h AEL	β-Tubulin	384	388	387	386.333
	WT	116 h AEL	β-Tubulin	1350	1350	1350	1350
	vg > Rheb	96 h AEL	β-Tubulin	7330	7330	7330	7330
	vg > RhebRNAi	96 h AEL	β-Tubulin	3300	3300	3300	3300
	WT	72 h AEL	S6	6.17	9.02	6.88	7.35667
	WT	96 h AEL	S6	65	64.8	65.3	65.0333
	WT	116 h AEL	S6	41.5	42.1	42.1	41.9
	vg > Rheb	96 h AEL	S6	86.6	86.6	86.6	86.6
	vg > RhebRNAi	96 h AEL	S6	52.3	54.5	52.4	53.0667
	WT	72 h AEL	pS6	1344.46	1344.46	1344.46	1344.46	182.754	696.611
	WT	96 h AEL	pS6	298.342	298.342	298.342	298.342	4.58752	0.77224
	WT	116 h AEL	pS6	4.07179	4.48153	4.22544	4.25959	0.101661	0.00315525
	vg > Rheb	96 h AEL	pS6	530.101	524.979	532.662	529.247
	vg > RhebRNAi	96 h AEL	pS6	171.579	176.7	171.579	173.286

[truncated: 1 more sheets: Supplementary Figure 6c]
